# Supplementary material for: Upregulation of nuclear division cycle 80 contributes to therapeutic resistance via the promotion of autophagy-related protein-7-dependent autophagy in lung cancer
Source: Front Pharmacol. 2022 Aug 29;13:985601. doi: 10.3389/fphar.2022.985601 (PMC9465246; doi:10.3389/fphar.2022.985601)
Supplement: Supplementary file 3 [file Table3.xlsx]

## Sheet: LUAD
	logFC	logCPM	PValue	FDR
RTKN2	-4.05513	5.63268	9.35287e-196	1.65897e-191
FAM107A	-4.50053	5.33658	8.26539e-184	9.77382e-180
RGCC	-2.89651	6.26991	1.4173e-183	1.25697e-179
TEK	-3.184	4.43647	3.11536e-177	2.0105e-173
STX11	-3.03432	3.64893	3.68276e-177	2.0105e-173
EPAS1	-2.66354	9.2579	3.96716e-177	2.0105e-173
SEMA3G	-3.1614	4.01275	3.17154e-168	1.40638e-164
S1PR1	-2.80296	5.32483	2.64434e-166	1.04231e-162
LINC00961	-2.66858	0.509585	1.99732e-164	7.08549e-161
ACVRL1	-2.5213	5.64601	6.14848e-162	1.98289e-158
LDB2	-2.55964	4.65506	5.32321e-159	1.45262e-155
SLC6A4	-6.13644	4.65982	3.37227e-156	8.54508e-153
EMP2	-2.70573	8.69337	1.1819e-155	2.6205e-152
EDNRB	-3.42708	5.1548	1.38112e-154	2.88208e-151
RAMP3	-3.14215	4.657	8.64507e-154	1.7038e-150
RP11-371A19.2	-5.20033	-0.746193	1.03798e-149	1.93802e-146
FCN3	-4.4847	5.16795	1.06333e-148	1.88609e-145
HSPA12B	-2.70771	3.2749	7.24353e-147	1.22364e-143
PRX	-3.30373	4.67598	1.85775e-145	2.99562e-142
AC093110.3	-3.25945	1.44103	4.64819e-143	7.16934e-140
RAMP2	-2.81655	4.49906	6.97206e-143	1.03056e-139
RP11-251M1.1	-3.63557	-0.554907	1.46601e-142	2.08026e-139
ANGPT4	-4.22247	0.471418	1.32666e-141	1.81013e-138
LIMS2	-2.75055	4.81569	9.87682e-141	1.2977e-137
AGER	-5.04687	8.44663	7.2501e-140	9.18562e-137
TAL1	-2.76492	2.11776	7.59163e-139	9.28666e-136
FMO2	-3.2546	6.03606	3.98925e-138	4.56512e-135
KANK3	-2.81291	2.93709	9.87067e-137	1.0611e-133
SDPR	-3.27977	6.37922	2.2221e-136	2.3185e-133
ROBO4	-2.78517	5.16567	1.35191e-135	1.37025e-132
SPOCK2	-3.18059	7.22016	1.53902e-135	1.51657e-132
ARHGEF26	-2.67579	4.69123	4.24199e-133	4.06716e-130
CD101	-2.82356	2.79523	1.26139e-132	1.17757e-129
MYZAP	-3.26857	2.06507	4.52772e-132	4.11849e-129
FHL1	-3.36905	6.20622	1.43404e-130	1.2408e-127
FOXF1	-2.67934	3.76362	5.15573e-130	4.35475e-127
CALCRL	-2.67094	5.74121	3.13342e-129	2.58507e-126
TMEM100	-4.32399	4.76973	8.87315e-126	7.15398e-123
FABP4	-4.83653	4.62201	9.35508e-126	7.37492e-123
SGCG	-3.78552	0.0489047	1.29596e-125	9.99442e-123
LINC00968	-3.51791	0.742863	1.02315e-123	7.72262e-121
ADRB2	-3.05287	3.37502	2.85945e-123	2.11331e-120
FENDRR	-3.81905	3.46247	6.19122e-122	4.39267e-119
PLAC9	-2.69829	2.74401	1.18299e-119	7.91819e-117
CLEC3B	-3.66332	4.43356	6.50549e-119	4.27375e-116
CLIC5	-3.6732	6.33123	7.41661e-117	4.61586e-114
GYPE	-3.20787	-0.10674	3.16349e-115	1.87041e-112
NECAB1	-3.19886	2.48886	8.22793e-115	4.70784e-112
LANCL1-AS1	-3.59522	0.444588	3.74587e-114	2.10928e-111
VIPR1	-3.19231	4.94065	4.39111e-114	2.43398e-111
GPIHBP1	-3.78754	3.2467	2.46917e-113	1.32718e-110
GPD1	-3.95643	3.78427	6.39015e-113	3.38344e-110
CAV1	-3.3208	8.25197	1.22536e-110	6.29996e-108
LYVE1	-3.14456	3.88158	3.92396e-109	1.93337e-106
LINC01082	-4.09413	-2.4258	1.39926e-108	6.7998e-106
PTPRB	-2.53925	5.99754	3.45697e-108	1.65724e-105
SCUBE1	-3.57547	3.17005	3.85369e-107	1.77545e-104
TNNC1	-3.58887	3.92384	1.9176e-106	8.72141e-104
GPM6A	-4.3764	3.34154	5.98367e-106	2.68697e-103
RP11-805I24.3	-4.0306	-1.6754	7.66672e-106	3.39971e-103
C20orf202	-2.59955	-0.838443	1.48595e-105	6.50792e-103
MIR3945HG	-3.51145	0.198529	4.32363e-105	1.8705e-102
CD5L	-4.1736	-0.826169	8.48816e-105	3.50136e-102
INMT	-3.45507	5.92228	2.28936e-104	9.22897e-102
HBA1	-4.37045	-0.887821	2.77455e-104	1.10592e-101
AOC3	-2.60962	6.40889	4.97708e-104	1.9618e-101
HBA2	-4.09354	4.46505	1.04852e-103	4.08751e-101
SOX7	-2.86392	3.01677	3.62813e-103	1.399e-100
RXFP1	-3.0312	1.23188	4.61835e-103	1.76168e-100
CD300LG	-4.94532	1.51563	2.57986e-102	9.63374e-100
HBB	-4.1893	6.94381	8.32327e-102	3.07571e-99
FXYD1	-2.9312	0.281813	1.46944e-101	5.37405e-99
EMCN	-2.67321	4.43049	7.75368e-100	2.7784e-97
RP4-575N6.5	-2.78901	-2.62911	1.27677e-99	4.44052e-97
FREM3	-4.39682	-0.706238	1.00272e-98	3.45355e-96
HID1-AS1	-2.71261	-1.75436	1.45175e-98	4.95201e-96
HIGD1B	-2.78494	2.19315	3.0888e-98	1.04357e-95
CA4	-4.38224	2.92354	4.5239e-98	1.51401e-95
BTNL9	-3.40387	3.70464	7.77077e-98	2.57634e-95
SOX17	-2.70507	1.95004	3.2182e-97	1.03787e-94
RP5-826L7.1	-3.41852	-2.88161	4.21273e-97	1.34637e-94
AP001189.4	-2.92946	-0.487056	4.60844e-97	1.45968e-94
WNT3A	-4.14972	1.42692	9.27332e-97	2.91125e-94
MCEMP1	-4.03171	4.86744	1.77718e-96	5.53031e-94
ALAS2	-4.05945	-0.915596	1.14316e-95	3.496e-93
CTB-134H23.3	-4.18082	1.73844	4.16406e-95	1.25186e-92
STXBP6	-3.34402	3.43664	1.27441e-94	3.73633e-92
C14orf132	-2.58882	4.67662	4.3645e-94	1.2691e-91
NCKAP5	-3.52733	3.67889	5.08695e-92	1.43222e-89
ANOS1	-2.7634	5.8555	7.45387e-92	2.0821e-89
CD36	-3.01746	5.5579	1.07908e-89	2.92217e-87
FAM189A2	-2.92119	4.39651	1.32666e-89	3.56539e-87
TCF21	-3.0809	3.62193	2.39065e-89	6.37657e-87
FHL5	-2.79305	1.96507	9.82705e-89	2.58233e-86
ST8SIA6	-3.30639	0.99809	1.25862e-88	3.28306e-86
LINC00656	-3.49839	-2.34499	1.74748e-88	4.45985e-86
ARC	-3.44228	1.40593	1.23719e-87	3.06918e-85
PYCR1	3.66945	6.73455	1.46976e-87	3.62082e-85
EFCC1	-2.52502	2.73516	1.6233e-87	3.97148e-85
ADAMTS8	-3.50166	3.46987	3.51964e-87	8.55201e-85
C10orf67	-3.91123	0.0115201	5.6035e-87	1.35227e-84
AC128709.2	-4.42822	-2.67815	6.63547e-87	1.59049e-84
HBEGF	-2.54924	5.36422	1.14808e-86	2.7152e-84
AC011286.1	-4.47105	-3.31611	1.97593e-86	4.64214e-84
RP11-287F9.2	-4.51222	-2.73589	4.73635e-86	1.10541e-83
SCN4B	-2.78667	3.38623	6.26061e-86	1.4516e-83
DPP6	-3.25963	0.0993847	8.67168e-86	1.9847e-83
FAM46B	-2.7871	3.34513	1.15647e-85	2.62986e-83
RP11-88I21.2	-4.88119	-0.942287	2.1807e-85	4.92741e-83
RP11-141J13.5	-4.47434	-0.586454	4.58051e-85	1.02197e-82
SIRPB1	-2.83167	3.2068	6.57513e-85	1.45783e-82
DNASE1L3	-3.47696	2.40604	7.2705e-85	1.60199e-82
OVCH1	-3.89232	-0.176162	2.08584e-84	4.53958e-82
CLEC4M	-4.33202	-1.37098	5.3823e-84	1.16425e-81
JPH4	-2.5429	0.890729	1.32955e-83	2.84131e-81
NMUR1	-2.57028	0.862756	6.10686e-83	1.2819e-80
SH3GL3	-4.34011	0.0222435	5.49423e-82	1.13981e-79
RP11-673E1.3	-2.65767	-1.27181	6.89963e-82	1.42305e-79
RP11-354P11.4	-4.09259	-3.08281	6.11182e-81	1.21807e-78
MYOC	-4.42159	0.000838265	2.46699e-80	4.86202e-78
CASP12	-2.54859	-1.33861	6.21285e-80	1.21768e-77
AC018647.3	-2.65022	-1.15505	1.76356e-78	3.38174e-76
CSF3	-4.62832	3.3845	1.88237e-78	3.59017e-76
SLC19A3	-2.99064	2.72251	3.34437e-78	6.34446e-76
TGFBR3	-2.50975	4.71711	5.04583e-78	9.52133e-76
RP11-354P11.2	-4.02847	-2.48381	5.85342e-78	1.09868e-75
CLDN5	-2.74225	5.38226	1.79321e-77	3.33058e-75
ANKRD1	-4.29986	3.83688	1.36524e-76	2.45848e-74
CCDC85A	-2.77589	1.071	3.4037e-76	6.03731e-74
UPK3B	-4.1214	4.92571	6.16319e-76	1.07704e-73
CHRM1	-4.29641	-0.204753	3.0998e-75	5.23645e-73
TUBB1	-2.62829	-0.202948	7.81057e-75	1.30698e-72
RP11-598F7.3	-3.30424	0.263164	1.35265e-74	2.23188e-72
CDO1	-2.67283	1.62566	4.68903e-74	7.63043e-72
SLC4A1	-3.31196	-1.99803	3.20723e-73	5.12507e-71
RS1	-3.57244	0.0658524	1.05216e-72	1.64429e-70
GRIA1	-3.71892	2.07969	1.26939e-71	1.9579e-69
HBM	-3.85083	-4.00578	1.48644e-71	2.27291e-69
RP11-2N1.3	-3.88336	-3.74664	1.80332e-71	2.74561e-69
FIGF	-3.58427	3.43965	4.07291e-71	6.13417e-69
LIN7A	-2.58716	2.74021	5.54848e-71	8.30517e-69
TNR	-3.61625	0.702685	7.71148e-71	1.14943e-68
CCDC141	-3.11596	1.60533	1.05227e-70	1.56189e-68
MFAP4	-2.60792	7.1545	1.34934e-70	1.9945e-68
CNTN6	-3.61011	1.82208	1.3856e-70	2.03959e-68
C16orf59	3.47398	2.48079	5.76183e-70	8.3429e-68
SSTR4	-3.63296	-3.91047	1.03347e-69	1.48431e-67
NPR1	-2.52817	4.49777	2.15245e-69	3.0666e-67
CTD-3214H19.16	-3.95063	-3.23657	2.55138e-69	3.62041e-67
ASPA	-2.55319	0.943879	3.75707e-69	5.26807e-67
PRKG2	-2.57279	1.92154	4.39698e-69	6.14106e-67
OR6K3	-4.16559	-3.59475	6.69837e-69	9.31862e-67
LAMP3	-2.71328	7.51643	1.70869e-68	2.35859e-66
ADGRE3	-2.81751	0.688092	2.05846e-68	2.81945e-66
AGRP	-3.00886	-0.0895932	2.74122e-68	3.74019e-66
UNC45B	-2.51057	-1.00297	1.48255e-67	1.98466e-65
RP1-78O14.1	-3.13918	1.41344	5.48793e-67	7.21053e-65
LINC00163	-3.34473	-1.98171	1.55636e-66	2.02241e-64
ADAMTS7P3	-3.54342	1.35929	6.75247e-66	8.67912e-64
IQSEC3	-2.56762	1.68291	2.12791e-65	2.69598e-63
MGAT3	-2.93801	4.064	2.64552e-65	3.32801e-63
CMTM5	-2.85294	-2.57159	2.9936e-65	3.75258e-63
ABCA8	-2.80709	4.00765	3.37993e-65	4.20712e-63
IQGAP3	3.63169	4.8526	5.42629e-65	6.70723e-63
LRRN3	-2.75828	1.93855	7.32389e-65	9.02136e-63
NCAPGP2	-3.96049	-2.48302	7.43749e-65	9.0981e-63
FAM83A	6.72031	7.06009	7.55277e-65	9.20737e-63
LGI3	-4.29845	3.95724	1.95644e-64	2.3607e-62
SYNPO2L	-2.71863	-0.524828	2.44499e-64	2.94021e-62
RP11-514D23.2	-3.05413	-3.75601	3.14506e-64	3.7566e-62
DES	-3.04915	4.42988	4.89423e-64	5.82627e-62
OLR1	-2.55279	5.77764	6.67572e-64	7.92044e-62
SFTPC	-4.76369	12.0007	3.72932e-63	4.38072e-61
ACTN2	-2.79018	0.359226	1.06173e-62	1.23492e-60
ETV4	3.82946	5.4965	1.13177e-62	1.3078e-60
GCOM1	-2.67872	-0.584306	2.9846e-62	3.40446e-60
PTPN5	-3.31644	-0.785373	4.58517e-62	5.19677e-60
GLDN	-2.54704	3.28668	5.11608e-62	5.77302e-60
GDF10	-3.13621	2.7126	5.12615e-62	5.77302e-60
TMEM184A	3.03668	5.29431	1.03182e-61	1.14031e-59
ACADL	-3.09564	2.73847	1.29645e-61	1.42389e-59
AP000438.2	-2.96475	-2.92433	1.66747e-61	1.82573e-59
FPR2	-2.96233	2.57608	2.65236e-61	2.87744e-59
ANGPTL7	-3.67724	-0.610645	6.03952e-61	6.51222e-59
TOP2A	3.89553	6.82549	8.90353e-61	9.54238e-59
UBE2T	3.3014	4.08711	3.6283e-60	3.80811e-58
RPL13AP17	-4.04983	1.64588	3.79221e-60	3.96839e-58
ADRB1	-3.08234	2.85882	4.44594e-60	4.63882e-58
RP11-403A3.3	-2.89831	-1.78828	5.59318e-60	5.78478e-58
SAPCD2	3.78154	3.93318	1.27136e-59	1.29976e-57
RP11-613D13.8	-2.57636	-0.845228	1.34213e-59	1.36816e-57
MAMDC2	-2.66782	4.0878	1.83362e-59	1.86383e-57
GOLM1	2.63019	8.10178	2.17688e-59	2.20014e-57
LGR4	2.75468	6.08548	4.54565e-59	4.52969e-57
ITLN2	-4.53264	2.56581	5.162e-59	5.12946e-57
GP9	-3.23557	-2.76791	7.3971e-59	7.28923e-57
FAM150B	-2.90167	0.764064	9.69486e-59	9.4485e-57
HTR3C	-4.23794	-1.34369	1.28302e-58	1.2402e-56
FAM83A-AS1	6.39117	1.86111	1.34606e-58	1.2976e-56
B3GNT3	4.32724	5.43258	1.81259e-58	1.7332e-56
COL6A6	-2.7976	3.78984	2.48552e-58	2.36391e-56
ABC7-42404400C24.1	-2.83426	0.520154	2.60197e-58	2.46805e-56
MASP1	-2.62102	2.18257	3.64129e-58	3.4355e-56
SERTM1	-4.63	1.57055	4.74842e-58	4.46607e-56
TUBB3	4.66921	2.8796	5.14479e-58	4.8156e-56
PI16	-3.45831	1.4086	5.55921e-58	5.1762e-56
MARCO	-3.00292	6.83509	5.59926e-58	5.19983e-56
LINC01447	-2.88293	-2.9149	5.68213e-58	5.26302e-56
DCC	-2.62637	1.28303	5.83601e-58	5.39147e-56
SLC14A1	-2.73962	1.84036	8.95831e-58	8.16957e-56
AC006273.4	-2.5487	-1.81474	1.0889e-57	9.8543e-56
LINC00551	-3.01707	-0.796098	1.60838e-57	1.44815e-55
ERCC6L	3.30376	2.12767	1.8242e-57	1.63418e-55
ADM2	3.37177	3.93977	4.51086e-57	4.00057e-55
XRCC2	3.26834	2.69707	2.70349e-56	2.31658e-54
IGSF10	-2.79103	3.60917	3.75247e-56	3.20768e-54
KIF14	3.78387	3.24613	4.65389e-56	3.96867e-54
CDC25C	3.66124	2.06607	4.79914e-56	4.08272e-54
STIL	2.58356	3.62013	6.11898e-56	5.19308e-54
RP11-93K22.13	3.85364	-0.244697	9.82773e-56	8.26158e-54
PLA2G4F	-2.72854	4.59311	1.08836e-55	9.12754e-54
RP11-100L22.1	-2.87643	-2.99449	1.22503e-55	1.02014e-53
KIF4A	3.82756	4.19471	2.33781e-55	1.93771e-53
RP11-286H15.1	-2.89557	-1.19654	2.40769e-55	1.99097e-53
MYH2	-3.10811	-1.40602	2.43304e-55	2.00726e-53
INMT-FAM188B	-3.0952	-2.63959	3.41487e-55	2.80422e-53
HAS1	-3.43865	0.913799	4.62521e-55	3.76329e-53
EZH2	2.57527	4.28193	5.97824e-55	4.81996e-53
KIF26B	3.15008	5.49465	8.27804e-55	6.64397e-53
NEK2	3.71173	3.81186	8.62232e-55	6.90467e-53
RP11-353N14.2	4.74883	0.510652	9.13975e-55	7.30254e-53
ASPM	3.78185	4.41937	1.20443e-54	9.58012e-53
ADGRE1	-2.64242	1.95238	2.03595e-54	1.60858e-52
RP11-35J10.7	-3.46532	-2.87386	2.17076e-54	1.71129e-52
PLEKHN1	3.10737	2.80806	2.91728e-54	2.29469e-52
RP3-403A15.5	-2.51674	-0.536886	3.01379e-54	2.36536e-52
UHRF1	3.37623	3.90206	4.77175e-54	3.69602e-52
CENPF	3.51492	5.65362	5.53344e-54	4.26737e-52
TNXB	-2.65821	5.41225	5.94928e-54	4.56819e-52
ORC6	3.01285	2.8085	8.6446e-54	6.58084e-52
TMCO2	-2.69488	-3.75637	1.1358e-53	8.6195e-52
KIF20A	3.19073	4.21643	1.49207e-53	1.1262e-51
ADH1B	-3.21819	6.57602	2.65284e-53	1.98963e-51
OTC	-3.5455	-2.12328	2.83857e-53	2.12443e-51
CHRNA2	-3.60341	-2.1745	2.89201e-53	2.15987e-51
E2F8	3.14882	2.8622	3.20682e-53	2.38996e-51
HJURP	3.84814	3.86452	3.5728e-53	2.65713e-51
BUB1B	3.37995	3.80474	4.70061e-53	3.4813e-51
MEX3A	4.22674	4.81135	5.11462e-53	3.78003e-51
SPAG4	2.84962	3.80236	7.26149e-53	5.34442e-51
NUF2	3.71478	3.52819	8.78507e-53	6.43714e-51
DLGAP5	3.71985	3.97266	8.8006e-53	6.43714e-51
SPAG5	3.09803	4.85094	1.48565e-52	1.07339e-50
CDC6	3.42632	4.32789	1.64458e-52	1.1834e-50
RP11-564D11.3	3.7215	-0.0793412	5.99323e-52	4.24371e-50
EXO1	3.59284	3.15793	6.66695e-52	4.71136e-50
AC004947.2	-2.89901	-1.0027	7.86005e-52	5.54345e-50
DEPDC1B	3.628	2.87086	8.52694e-52	6.00185e-50
RP11-609N14.4	-2.67128	2.15483	8.89486e-52	6.24842e-50
ECEL1P2	-3.24797	1.17158	1.35452e-51	9.4219e-50
ANLN	3.79772	5.48038	1.55493e-51	1.07948e-49
RECQL4	3.01015	4.45963	3.86869e-51	2.65972e-49
SOSTDC1	-3.64931	2.79601	4.27082e-51	2.93051e-49
DEPDC1	3.84921	3.35704	5.18952e-51	3.54717e-49
AFAP1-AS1	6.32075	6.101	6.36379e-51	4.31655e-49
KIF2C	3.56891	4.42918	6.94605e-51	4.7025e-49
RAD54L	3.25792	2.50905	1.09386e-50	7.33548e-49
CAMP	-2.87269	-0.21766	1.18472e-50	7.9298e-49
CASQ2	-2.71972	0.721469	1.31756e-50	8.80233e-49
GINS1	3.06353	3.84666	1.39216e-50	9.28322e-49
VEPH1	-2.6131	4.62282	2.53138e-50	1.67227e-48
PLK1	3.19905	4.58036	2.64851e-50	1.74639e-48
LL22NC03-104C7.1	-3.38184	-3.43539	3.05569e-50	2.00742e-48
EFNA3	2.98008	2.39477	3.72402e-50	2.43296e-48
CDC20	3.74791	4.99952	9.64615e-50	6.24447e-48
CDCA8	3.05506	4.17471	1.18212e-49	7.62466e-48
RP11-35J10.6	-3.44682	-3.19661	1.1849e-49	7.62871e-48
KIF18B	3.73112	3.56718	1.22421e-49	7.86751e-48
ABCA12	5.28734	3.57935	1.23038e-49	7.89289e-48
TROAP	3.79012	3.63394	1.24196e-49	7.95281e-48
MELK	3.59278	3.84217	1.2785e-49	8.17202e-48
CBLC	3.13032	4.16134	1.50069e-49	9.57499e-48
WFIKKN2	-3.09485	-1.22968	1.66522e-49	1.05867e-47
DNASE2B	-2.93263	0.202888	1.89548e-49	1.19861e-47
MME	-2.60834	4.80821	2.98807e-49	1.87946e-47
SGOL1	3.20361	2.08536	3.43154e-49	2.15077e-47
KCNA4	-3.71205	-0.356668	3.64587e-49	2.27707e-47
BRIP1	2.75916	2.92092	4.47285e-49	2.78376e-47
CTHRC1	3.71774	6.03766	5.10445e-49	3.16574e-47
RP3-332B22.1	-2.85739	-3.47498	5.34139e-49	3.3069e-47
CTB-43E15.1	-3.1712	-1.95616	5.38624e-49	3.32886e-47
FOLR3	-3.50439	0.183483	6.1349e-49	3.7784e-47
AC093787.1	-4.03964	-3.25181	1.15704e-48	7.0164e-47
MNX1-AS1	5.17725	0.583229	1.36253e-48	8.23437e-47
SKA3	3.24279	2.74725	1.39865e-48	8.43828e-47
CXCR1	-2.76272	0.713344	1.74605e-48	1.04808e-46
LRRC36	-2.8711	2.72613	2.41761e-48	1.44629e-46
MND1	2.9191	1.66448	3.40149e-48	2.02124e-46
FGFBP2	-3.05515	0.616839	3.80308e-48	2.25232e-46
BIRC5	3.67389	5.21804	4.35202e-48	2.56033e-46
AC007182.6	-2.86057	-2.78181	4.94554e-48	2.89989e-46
CEP55	3.24613	4.42609	5.47148e-48	3.19771e-46
CCNB1	2.99178	5.2728	5.67296e-48	3.29915e-46
TMPRSS4	4.753	6.81183	5.88444e-48	3.41654e-46
PERM1	3.02311	1.57702	6.45174e-48	3.7398e-46
ADRA1A	-3.40679	-0.498411	1.08094e-47	6.17492e-46
KIF11	2.72269	4.63904	1.11292e-47	6.3474e-46
FERMT1	3.14797	4.79884	1.12466e-47	6.40404e-46
TPX2	3.65352	5.73238	1.23455e-47	7.01853e-46
EPHA10	3.60526	3.49278	1.67533e-47	9.47883e-46
RASAL1	3.91565	3.28664	1.73181e-47	9.78278e-46
FUT2	3.14314	4.4292	1.84179e-47	1.0371e-45
RP11-494M8.4	-3.26757	-1.80609	2.05037e-47	1.15272e-45
RP11-475O23.2	-3.26896	-3.01774	3.28299e-47	1.83408e-45
UBE2C	4.16628	5.12992	3.60729e-47	2.00893e-45
RP11-544M22.1	-3.83539	-1.28942	4.19454e-47	2.32502e-45
RP1-35C21.1	-2.84517	-2.58059	4.87553e-47	2.69828e-45
CDCA3	3.13808	3.37142	5.406e-47	2.98255e-45
GTSE1	3.10162	3.33317	5.60133e-47	3.08552e-45
RP11-44B19.1	-2.80392	-3.45996	5.67013e-47	3.11857e-45
LINC00511	3.0259	4.44866	6.17198e-47	3.37887e-45
AC112229.1	4.11112	0.640352	6.38044e-47	3.48761e-45
STX1A	3.05347	4.0111	1.13136e-46	6.16511e-45
RP6-65G23.3	2.88611	1.93994	1.1649e-46	6.33817e-45
CKAP2L	3.17457	3.31854	1.44773e-46	7.84095e-45
ZWINT	2.60225	4.8582	1.84476e-46	9.94574e-45
POLQ	3.2834	2.58872	2.13893e-46	1.14967e-44
MCM10	3.54497	3.115	2.47166e-46	1.3225e-44
PTPRQ	-3.4379	0.736994	2.48813e-46	1.32931e-44
FRMD5	3.51597	2.83052	2.55036e-46	1.36051e-44
CCL24	-2.75589	1.02745	3.01949e-46	1.59637e-44
CCNB2	3.0084	4.20322	3.11485e-46	1.64433e-44
HMGB3	3.52089	8.058	3.46278e-46	1.81988e-44
DUOX1	-2.55401	6.10551	3.83174e-46	2.01081e-44
COL10A1	4.56324	5.89007	4.70388e-46	2.46485e-44
EME1	2.77397	2.00348	5.24309e-46	2.74334e-44
RRM2	3.21629	5.6221	5.74626e-46	3.00219e-44
NUSAP1	2.5807	4.797	7.39444e-46	3.84067e-44
CRABP2	5.59123	7.45577	8.23948e-46	4.27333e-44
RBP2	-3.09839	-0.332281	9.77187e-46	5.03131e-44
HMMR	3.04416	3.79268	1.05493e-45	5.4237e-44
PVT1	2.61181	3.71802	1.32394e-45	6.76755e-44
GPT2	3.40881	6.02714	2.01599e-45	1.01876e-43
NDC80	3.18689	3.50163	2.26596e-45	1.14021e-43
CRTAC1	-2.77011	5.51987	2.86581e-45	1.43594e-43
CELSR3	3.38257	4.02598	3.32219e-45	1.65759e-43
CENPA	3.58326	2.55704	3.37066e-45	1.67941e-43
GS1-600G8.5	-3.25947	0.56699	5.07683e-45	2.50488e-43
RP11-783K16.5	3.48673	0.491219	5.18676e-45	2.55556e-43
TTK	3.28683	3.26857	5.25535e-45	2.58576e-43
ODAM	-3.30754	-0.535101	6.84441e-45	3.35831e-43
PSAT1	3.50275	4.67081	8.66399e-45	4.22772e-43
IGSF9	3.16576	4.67098	1.08593e-44	5.28439e-43
RHBDL2	2.70985	3.31517	1.30649e-44	6.34033e-43
RSPO1	-2.92077	0.808425	1.31818e-44	6.38832e-43
EPN3	3.01433	4.14619	1.3497e-44	6.52324e-43
FOSB	-3.19232	7.62338	1.38225e-44	6.67145e-43
CAV3	-3.09255	-2.20399	1.60749e-44	7.72706e-43
RP11-434D9.1	-2.74543	-0.281632	1.88846e-44	9.0287e-43
MT1M	-2.76532	2.54154	2.57038e-44	1.21904e-42
C17orf53	2.63954	2.52626	2.63369e-44	1.24574e-42
ZYG11A	5.3228	1.6574	2.68236e-44	1.26707e-42
KIAA0101	2.8076	3.99056	2.92328e-44	1.37903e-42
RP11-644A7.2	-3.01851	-3.055	3.01466e-44	1.41837e-42
LINC01314	-3.02072	1.482	3.11809e-44	1.46509e-42
FOXM1	3.35559	5.01423	4.0451e-44	1.89815e-42
MKI67	3.12878	6.19552	4.2438e-44	1.98876e-42
ZFPM2-AS1	5.41374	1.83181	4.40072e-44	2.05957e-42
BDNF	-2.56143	1.60369	4.48473e-44	2.09612e-42
CDC45	3.12117	3.28085	4.96094e-44	2.31261e-42
OTX1	3.30924	2.48044	7.71756e-44	3.5695e-42
PTPRH	5.17127	3.97012	8.1561e-44	3.76252e-42
RAB26	3.44629	1.67218	9.15526e-44	4.21249e-42
RUNDC3A-AS1	3.68334	0.63057	1.32285e-43	6.03191e-42
CACNA1S	-3.34498	-1.74387	1.63018e-43	7.3952e-42
RP11-465B22.3	2.7967	2.41851	2.00912e-43	9.06786e-42
RDM1	3.55533	-0.287375	2.0446e-43	9.20458e-42
PRC1	2.51397	4.91565	2.21651e-43	9.95325e-42
LINC01270	2.83867	1.55836	2.22212e-43	9.96585e-42
FER1L4	4.15082	4.12954	2.33763e-43	1.04574e-41
MTATP8P1	-2.7034	-1.03239	2.4125e-43	1.07652e-41
RP11-539E17.5	5.25646	-1.75753	2.56526e-43	1.14325e-41
AURKB	3.41584	3.67643	2.75706e-43	1.22718e-41
FAM111B	2.7781	3.51394	2.81209e-43	1.25011e-41
RP11-352D13.6	-2.6854	0.0943071	2.84093e-43	1.26112e-41
UNC5CL	3.11521	3.90509	2.84396e-43	1.26112e-41
NCAPG	3.23427	3.84052	2.92305e-43	1.29457e-41
PKMYT1	2.94803	3.43279	3.71303e-43	1.63222e-41
CENPI	2.7468	2.33348	4.76146e-43	2.08021e-41
AC079776.2	-2.5526	-3.61182	4.85955e-43	2.12045e-41
GPRIN1	2.73849	3.31634	5.6666e-43	2.46653e-41
RGS17	3.75389	3.49247	5.79145e-43	2.51779e-41
IL6	-2.64688	3.79626	6.39485e-43	2.77671e-41
CDCA2	3.00562	2.52068	7.6785e-43	3.32189e-41
CTD-2501M5.1	-3.57486	-3.36256	9.68075e-43	4.17284e-41
MNX1	4.28907	1.29913	1.02848e-42	4.42246e-41
SPC24	2.62643	2.98006	1.17359e-42	5.04032e-41
NEIL3	4.29733	2.20993	1.48384e-42	6.34973e-41
NCAPH	3.00256	3.70207	1.78881e-42	7.64553e-41
CTD-2527I21.15	5.69487	0.0698321	2.13142e-42	9.08801e-41
TICRR	2.90011	2.41582	2.50586e-42	1.06717e-40
CASC5	2.64085	3.34993	3.17009e-42	1.34843e-40
SLC5A9	-2.52801	1.82088	5.40378e-42	2.28485e-40
GREM1	5.00671	5.88641	7.51368e-42	3.16189e-40
CCNA2	2.90257	4.25101	7.56585e-42	3.18008e-40
RP3-340N1.2	5.92174	3.26659	8.24799e-42	3.45451e-40
HBG2	-2.54297	-2.6052	1.26834e-41	5.28725e-40
C2orf91	-2.69714	-0.690472	1.47945e-41	6.16005e-40
PACRG-AS3	-3.68936	-2.65917	2.26547e-41	9.35594e-40
ESPL1	3.11904	3.80032	2.36666e-41	9.76245e-40
GINS2	2.8099	3.46147	2.51318e-41	1.03428e-39
KIF15	2.71732	2.95913	4.6172e-41	1.8827e-39
HIST1H2BD	2.63246	4.28261	4.76302e-41	1.93993e-39
SLC2A1	3.44944	7.30963	5.25077e-41	2.13614e-39
PCAT6	2.66169	2.06427	6.49686e-41	2.63101e-39
RP11-359M6.2	-2.89783	-0.747377	6.76063e-41	2.73159e-39
AQP4	-2.8864	7.31395	7.15463e-41	2.88749e-39
AP002856.5	-4.40955	-1.22555	7.53731e-41	3.03848e-39
CDCA5	2.99622	4.42367	7.55436e-41	3.04189e-39
HS6ST2	3.72601	5.43725	8.8378e-41	3.55466e-39
RP5-839B4.8	-3.01722	0.638427	9.74718e-41	3.91155e-39
MDK	3.06919	8.18158	1.00841e-40	4.0422e-39
FEZF1-AS1	6.20215	2.88649	1.48676e-40	5.91949e-39
ORC1	2.76458	2.76986	1.50695e-40	5.99315e-39
PCDH15	-3.05826	0.203887	1.55267e-40	6.1681e-39
ESCO2	2.65274	2.31024	2.37533e-40	9.35236e-39
TSACC	3.07081	-0.305768	2.53429e-40	9.96719e-39
RP11-493L12.5	4.41165	-1.17711	3.58543e-40	1.39773e-38
KRT79	-3.0755	-1.05262	4.07285e-40	1.58426e-38
SELE	-2.55866	2.29768	4.20449e-40	1.63188e-38
CTD-3010D24.3	5.12517	0.618633	4.29102e-40	1.66365e-38
OVCH2	-2.94865	-0.911163	6.53367e-40	2.52486e-38
GRHL3	3.38863	1.65626	7.67691e-40	2.95378e-38
ONECUT1	6.53097	-0.125566	9.29471e-40	3.56465e-38
SLC6A13	-2.57442	-0.856261	9.6317e-40	3.68592e-38
GJB2	4.57611	5.1348	1.38933e-39	5.30533e-38
SPP1	4.92133	9.10368	1.8487e-39	7.02923e-38
GPA33	-2.93646	2.21874	2.00708e-39	7.61509e-38
FOXD3-AS1	6.78355	0.110941	2.28184e-39	8.63909e-38
ATP10B	5.49068	3.97504	2.70851e-39	1.02217e-37
TFAP2A	3.67688	3.89184	2.79923e-39	1.05417e-37
PBK	3.41405	3.15056	3.0508e-39	1.14526e-37
LINC01572	2.87357	-0.508259	3.08972e-39	1.15865e-37
SALL4	3.39175	1.35268	3.86109e-39	1.44485e-37
RETN	-2.93555	1.95786	5.09954e-39	1.90428e-37
AC116035.1	-2.64816	-3.51293	5.1375e-39	1.91643e-37
ARSH	5.10441	-1.13058	5.76006e-39	2.14416e-37
CCDC150	2.63974	1.22189	5.90741e-39	2.1967e-37
MYBL2	3.75172	5.5611	6.22502e-39	2.31238e-37
CENPE	2.70651	3.6002	6.42051e-39	2.38251e-37
SKA1	3.03766	2.46464	1.05568e-38	3.89297e-37
PLEK2	2.74902	4.17699	1.0988e-38	4.04778e-37
CLDN18	-3.62729	7.7739	1.38324e-38	5.06403e-37
LHFPL5	5.07447	-1.39908	1.87452e-38	6.82738e-37
KISS1R	5.90235	0.633904	1.98378e-38	7.21789e-37
BUB1	2.63645	4.49697	2.06838e-38	7.50264e-37
MMP11	5.19459	6.5562	2.78572e-38	1.00635e-36
AC145343.2	3.06741	0.18463	2.79052e-38	1.00706e-36
AURKA	2.64186	4.45927	3.41083e-38	1.22717e-36
CCNE1	3.27921	3.0994	3.69991e-38	1.32714e-36
TFR2	3.04763	1.80877	4.92043e-38	1.75606e-36
MSL3P1	2.76262	-0.242959	4.9374e-38	1.76035e-36
BCL2L15	3.5099	3.73353	5.12847e-38	1.8248e-36
FGF10	-2.81601	-0.317508	6.96332e-38	2.45795e-36
ABCC3	2.55554	7.89694	8.15207e-38	2.87184e-36
KIF23	2.60966	4.12919	9.40025e-38	3.30827e-36
TK1	2.64582	5.82198	9.8733e-38	3.47131e-36
KIFC1	2.757	4.57606	1.35728e-37	4.75317e-36
HNF4G	3.47302	3.04753	1.35886e-37	4.75398e-36
PITX2	8.11406	2.87136	1.51503e-37	5.28473e-36
XDH	4.06568	4.43621	1.88298e-37	6.54247e-36
STYK1	2.58981	3.20621	1.90053e-37	6.59699e-36
CDT1	2.71693	3.95389	1.94947e-37	6.76026e-36
CDKN3	2.96274	3.11354	2.26587e-37	7.82683e-36
RP11-424C20.2	3.30429	-0.637095	2.43402e-37	8.3995e-36
AGMAT	2.58393	1.73834	2.68649e-37	9.25275e-36
NRG3	-2.55834	-0.760142	3.79854e-37	1.30196e-35
C6orf229	-3.26401	-2.6545	4.97414e-37	1.70162e-35
MT1JP	-2.99382	-2.66172	5.60936e-37	1.91338e-35
TCEAL2	-2.61282	0.754793	1.08669e-36	3.67145e-35
ADAMTS14	2.70134	2.8642	1.21097e-36	4.07582e-35
P2RY6	3.09897	4.11787	1.40963e-36	4.73996e-35
FAM64A	3.17183	2.62483	1.44864e-36	4.85732e-35
DGCR5	3.62155	2.86971	1.74074e-36	5.80929e-35
GCNT3	5.058	5.53129	1.77471e-36	5.9171e-35
MAD2L1	2.55589	4.21056	1.96146e-36	6.5336e-35
RHBG	4.47586	-0.0894671	2.03214e-36	6.75633e-35
CDCA7	2.91098	4.57362	2.0508e-36	6.81199e-35
SYT7	3.43909	5.93011	2.8492e-36	9.43749e-35
PPP1R14D	5.86541	3.58456	2.86991e-36	9.49719e-35
TERT	5.22225	-0.227036	3.91086e-36	1.29059e-34
CYP24A1	6.68549	6.45982	4.14986e-36	1.36438e-34
IL1RL1	-2.84777	3.75999	4.2024e-36	1.38037e-34
COL11A1	6.28679	6.15474	4.50239e-36	1.47754e-34
DMBX1	6.26012	0.607566	4.60585e-36	1.50731e-34
MGC27382	-2.90371	-0.234822	4.68727e-36	1.53254e-34
TFAP2A-AS1	3.05382	-0.554337	5.79941e-36	1.88574e-34
ITPKA	5.14215	3.72748	5.9118e-36	1.92052e-34
BLACAT1	2.98641	2.29502	6.22136e-36	2.01739e-34
CLSPN	2.76359	2.87497	6.37205e-36	2.06437e-34
SYT12	5.30176	4.73634	7.44861e-36	2.41094e-34
PROM2	2.6041	6.37311	8.53604e-36	2.74788e-34
SLC24A2	4.96	0.22416	1.5187e-35	4.8493e-34
RSPO2	-2.68872	1.26215	1.57956e-35	5.03459e-34
VPS9D1-AS1	2.81432	2.21092	1.58931e-35	5.06112e-34
PODXL2	3.22855	5.57082	1.63131e-35	5.19019e-34
MAST1	3.24154	1.06523	1.92828e-35	6.12407e-34
LYPD1	4.20436	2.54819	2.31386e-35	7.31589e-34
LINC01552	-3.29463	-2.16395	3.19739e-35	1.00824e-33
ST13P20	-2.59871	-3.56956	5.34229e-35	1.66829e-33
LINC01070	-3.34191	-3.89054	5.54515e-35	1.7286e-33
MYEOV	6.39435	4.36193	7.934e-35	2.4603e-33
RP11-30P6.6	4.25286	-0.779399	9.00714e-35	2.78821e-33
CTA-384D8.35	2.86657	1.82315	9.66205e-35	2.98313e-33
RHBDL1	3.11599	2.24643	1.16226e-34	3.58221e-33
ENTPD8	4.5626	2.21449	1.22993e-34	3.77766e-33
WASIR2	3.32996	-0.875254	1.33522e-34	4.09393e-33
KCNN4	3.2092	5.63628	1.39181e-34	4.26011e-33
AC011294.3	4.69085	0.314192	2.21071e-34	6.69155e-33
CYP1A2	-3.74535	-0.908017	2.36071e-34	7.1334e-33
CABYR	4.61643	3.6047	2.47328e-34	7.44817e-33
RP11-246K15.1	-2.80986	-2.33402	3.08762e-34	9.27461e-33
HHIP	-2.86638	4.94472	3.72529e-34	1.11241e-32
DCST1	2.58296	-0.167512	4.42376e-34	1.31655e-32
MIR4653	3.17916	-1.74216	5.09876e-34	1.50858e-32
PLXNB3	3.40985	4.32522	1.05328e-33	3.07786e-32
AC133785.1	6.35533	-0.884863	1.111e-33	3.24385e-32
GALNT14	3.77101	4.29474	1.55408e-33	4.48219e-32
AC005324.6	-3.22287	-3.84259	1.82874e-33	5.26151e-32
CARD14	3.45636	3.19627	2.24208e-33	6.41434e-32
XXbac-BPG27H4.8	-3.3108	-2.90199	2.27272e-33	6.49677e-32
SLCO5A1	3.26184	2.09228	2.70893e-33	7.70026e-32
MOGAT1	-2.64701	-3.00597	2.8205e-33	8.00458e-32
TMPRSS11E	6.68872	3.69719	3.57821e-33	1.01145e-31
CNTFR	-2.61338	-0.292167	4.6786e-33	1.31308e-31
CCDC169	2.94339	0.566315	4.96029e-33	1.38994e-31
RP11-435I10.3	3.71668	-1.78705	4.9853e-33	1.39584e-31
B4GALNT4	4.67263	3.34026	5.85782e-33	1.63627e-31
RP11-429J17.7	2.62452	0.0734426	6.05999e-33	1.68875e-31
CHIAP2	-3.71189	1.83219	6.85506e-33	1.90433e-31
ANKRD22	2.82396	4.187	1.14394e-32	3.14096e-31
IL1RAPL2	6.10047	-0.949883	1.26723e-32	3.47412e-31
AC007128.1	5.56547	-0.253012	1.33165e-32	3.64507e-31
THBS2	2.96703	7.75554	1.48119e-32	4.04816e-31
RP11-81H3.2	6.89961	0.0106135	2.06703e-32	5.62332e-31
CTD-3060P21.1	3.05403	-0.780517	2.43928e-32	6.58549e-31
DNAJC22	3.4587	3.32002	2.89989e-32	7.79345e-31
CNTD2	4.18311	1.85772	3.39112e-32	9.08609e-31
C2orf71	-2.92555	-0.807527	3.4873e-32	9.33675e-31
EEF1A2	6.47909	5.94973	5.51817e-32	1.46854e-30
RP13-463N16.6	5.01929	-0.889243	5.5292e-32	1.47038e-30
FGF10-AS1	-2.98207	-3.72892	5.84393e-32	1.55059e-30
CGREF1	4.0085	2.73065	5.85213e-32	1.5516e-30
RP11-794G24.1	3.48519	-0.405776	6.36266e-32	1.67943e-30
SCN8A	2.99765	2.25023	1.17098e-31	3.04327e-30
STRA6	4.33383	3.82501	1.51294e-31	3.89999e-30
AC015849.16	3.60824	-0.883183	1.51382e-31	3.89999e-30
HTR3A	5.96706	3.16276	1.58036e-31	4.0655e-30
RP11-561I11.3	-2.81617	-3.17072	1.59451e-31	4.09894e-30
F12	2.76276	2.26169	1.89307e-31	4.84537e-30
CILP2	3.50778	3.62212	2.0782e-31	5.30772e-30
FEZF1	5.5748	1.80546	2.62041e-31	6.66326e-30
PPP1R17	-2.89246	-2.98256	3.24609e-31	8.21362e-30
PTGES	2.90956	5.30879	3.84375e-31	9.70514e-30
ADAM12	3.13523	4.80913	4.3752e-31	1.10156e-29
YBX2	4.73156	2.41079	5.10127e-31	1.27946e-29
RP11-492E3.2	4.29439	1.61288	5.10342e-31	1.27946e-29
LINC01028	-3.90513	-3.96169	5.54503e-31	1.38723e-29
BBOX1-AS1	5.51896	0.844645	5.59743e-31	1.39837e-29
ALG1L	3.33158	2.64876	5.66895e-31	1.41425e-29
CPNE7	3.16378	2.90641	6.07263e-31	1.51283e-29
RP5-1103B4.3	-3.11043	-3.85682	6.33131e-31	1.57395e-29
RP11-244M2.1	3.81432	-0.270154	7.69595e-31	1.90254e-29
C2CD4A	4.07035	3.92009	9.06689e-31	2.23522e-29
TRPM8	7.16723	3.39766	9.52533e-31	2.3466e-29
PITX1	4.45622	3.82864	1.00275e-30	2.46688e-29
DNAJC12	4.25353	4.50077	1.03342e-30	2.53707e-29
RP11-304L19.1	3.74388	0.914859	1.35449e-30	3.30473e-29
NMU	4.48578	2.34031	1.50883e-30	3.67369e-29
LINC00844	-2.73223	-3.48154	2.49182e-30	5.97683e-29
LINC00896	3.22157	-0.401129	2.73049e-30	6.52724e-29
SPDEF	3.23952	5.28807	2.75582e-30	6.58335e-29
ZNF695	4.37612	0.201486	3.11326e-30	7.41227e-29
CHRNA5	3.63029	2.35359	3.31955e-30	7.88226e-29
TMEM63C	4.03705	3.50831	3.50552e-30	8.30718e-29
RP11-336A10.5	4.31751	-1.17224	3.74505e-30	8.85705e-29
FGF11	3.10758	0.106501	4.2958e-30	1.01258e-28
AE000662.93	3.92074	-2.61748	5.14764e-30	1.21096e-28
WFDC3	3.88423	3.34942	6.22484e-30	1.45856e-28
SLC7A5	2.55523	6.875	8.59861e-30	2.0055e-28
RP11-304L19.3	3.91023	0.83184	1.0395e-29	2.41495e-28
RP11-650L12.2	3.97615	0.783203	1.14717e-29	2.66334e-28
CLDN10-AS1	6.31144	0.642314	1.25904e-29	2.91353e-28
FAM172BP	3.9276	-0.63015	1.6515e-29	3.79942e-28
RP11-738B7.1	3.11922	-2.63409	1.68529e-29	3.87463e-28
ADGRF4	4.45712	2.5362	1.78663e-29	4.097e-28
CASKIN1	3.62578	0.0406744	2.06933e-29	4.72086e-28
SBK1	2.57727	4.89249	2.07869e-29	4.73918e-28
LINC01614	3.6657	0.919477	2.28411e-29	5.19748e-28
SLC2A5	2.70526	3.14489	2.57209e-29	5.83034e-28
C8B	-3.01142	1.99128	2.61448e-29	5.91887e-28
RP11-74M13.5	4.36437	-1.59973	3.65293e-29	8.20695e-28
RP11-59D5__B.2	3.9999	1.38178	4.56012e-29	1.01945e-27
PLPP4	4.15894	1.23826	4.56058e-29	1.01945e-27
RP11-203H2.2	-2.85567	-3.73118	5.66423e-29	1.25836e-27
AKR7A3	5.01039	3.22903	5.704e-29	1.26547e-27
PCMTD1P3	4.14034	-2.07819	6.33532e-29	1.40203e-27
SFTPA1	-2.73713	12.1911	7.15561e-29	1.58061e-27
E2F7	2.77128	2.09798	7.38561e-29	1.62938e-27
MMP13	6.09514	4.93738	7.77816e-29	1.71279e-27
TBX15	3.62532	3.26314	7.91721e-29	1.74233e-27
RP11-133L19.3	-2.92939	-2.55637	8.23097e-29	1.80775e-27
HHIPL2	6.03849	3.21736	9.06085e-29	1.98294e-27
RP11-98G7.1	4.01758	-1.3715	1.08792e-28	2.36628e-27
MMP1	4.90944	6.47353	1.10149e-28	2.39432e-27
BARX2	3.92727	3.44947	1.14467e-28	2.4821e-27
PRAME	7.44301	4.29434	1.17465e-28	2.54556e-27
RP11-284F21.10	4.46068	3.60013	1.26905e-28	2.74008e-27
TAS2R2P	5.27014	-2.37169	1.33003e-28	2.86826e-27
C11orf86	7.93405	1.60164	1.36487e-28	2.93803e-27
SLC22A18AS	2.52251	2.08581	1.75421e-28	3.74882e-27
COL1A1	2.88884	11.5264	2.31853e-28	4.92514e-27
AC013268.3	3.55859	-1.02174	2.65818e-28	5.60969e-27
BEAN1	2.79795	3.19372	2.72296e-28	5.73958e-27
RP5-907D15.4	3.88787	-1.60143	2.76077e-28	5.81581e-27
CP	3.4296	8.45032	2.81868e-28	5.93076e-27
GPC2	3.49127	1.42388	2.94775e-28	6.19131e-27
SRPK3	3.09868	2.37622	3.65441e-28	7.64389e-27
GOLGA7B	2.73669	4.59839	3.77795e-28	7.89763e-27
RP11-54O7.18	3.94058	-1.19123	4.39626e-28	9.14169e-27
ONECUT2	5.03445	2.22222	4.85965e-28	1.00875e-26
NPSR1-AS1	5.65471	-1.60734	5.6268e-28	1.16459e-26
RP11-519G16.5	4.10691	1.89571	6.06122e-28	1.25085e-26
CH17-360D5.2	-2.50382	1.56945	6.45108e-28	1.32822e-26
LINC00862	3.83306	-0.499326	6.49214e-28	1.3359e-26
HPDL	3.33531	0.799973	7.49523e-28	1.53518e-26
STEAP1	2.81309	4.50997	8.17504e-28	1.67152e-26
CA9	5.59392	4.34346	1.00976e-27	2.05397e-26
ARHGAP40	3.60618	3.27411	1.01906e-27	2.07169e-26
BAIAP2L2	3.67359	2.60451	1.06135e-27	2.1552e-26
RP11-390F4.3	2.87773	0.908289	1.23772e-27	2.50903e-26
AK4	2.60538	4.70815	1.3591e-27	2.75194e-26
AOC1	4.96354	5.25947	1.36387e-27	2.76003e-26
AC053503.12	-2.68491	-3.79768	1.41239e-27	2.85496e-26
RP11-284F21.9	5.3714	2.30836	1.41452e-27	2.85765e-26
LRRC37A9P	3.6971	-1.97605	1.64651e-27	3.31493e-26
LINC00634	3.50401	-2.23471	1.82179e-27	3.65336e-26
AC090945.1	2.56171	-1.93365	2.07206e-27	4.1342e-26
CHRM2	-3.12195	-0.974445	2.14569e-27	4.2739e-26
RP11-1134I14.2	5.24336	-0.977741	2.27323e-27	4.52288e-26
SPINK1	6.4742	7.47957	2.89603e-27	5.7235e-26
COL3A1	2.54645	11.0673	2.91649e-27	5.76071e-26
CYP4A22-AS1	2.50664	-1.60176	3.81392e-27	7.48747e-26
RP11-211G23.2	6.12124	-0.299633	4.42021e-27	8.65381e-26
GAD1	3.75646	1.77055	4.52153e-27	8.84241e-26
C2orf40	-2.50185	1.88823	4.59522e-27	8.98156e-26
RP11-109J4.1	4.3273	0.992248	5.84185e-27	1.13618e-25
DLL3	7.12352	2.05714	7.29658e-27	1.41138e-25
TNFRSF18	2.65573	2.9563	7.77375e-27	1.49959e-25
C2orf48	2.87954	-0.709619	7.80202e-27	1.5034e-25
SPP2	7.22725	0.158947	7.93325e-27	1.52786e-25
RNU1-106P	2.93242	-1.69083	8.03424e-27	1.54647e-25
MROH3P	4.99404	-0.391692	8.19967e-27	1.5766e-25
TNFSF11	3.94452	1.19109	8.54996e-27	1.64191e-25
PLAC1	4.7265	-0.211437	8.71753e-27	1.67255e-25
CST1	6.32867	4.3392	9.47858e-27	1.81758e-25
HIST1H2AI	5.1193	0.541956	1.01013e-26	1.92864e-25
LGSN	4.48962	4.25222	1.03626e-26	1.97642e-25
RP11-295G20.2	2.84282	2.92257	1.03916e-26	1.98088e-25
RP13-497K6.1	-2.75989	-3.32394	1.17348e-26	2.23093e-25
B3GNT6	5.73729	4.19513	1.22412e-26	2.32224e-25
SULF1	2.6134	7.44617	1.31192e-26	2.48347e-25
ITGA11	2.88828	5.48346	1.45215e-26	2.73725e-25
PEBP4	-2.60254	5.19223	1.51596e-26	2.85449e-25
CCDC185	4.49953	-1.30534	1.61712e-26	3.03852e-25
KB-1460A1.1	2.6534	-1.4139	1.69321e-26	3.17477e-25
TEX11	3.21414	-1.67695	1.96041e-26	3.65984e-25
MUC3A	4.67886	5.99949	1.96973e-26	3.6719e-25
VIL1	6.77712	4.43923	2.03336e-26	3.78853e-25
RP11-57A19.2	3.12324	-0.36367	2.1118e-26	3.93261e-25
LINC01460	3.85001	0.221948	2.28323e-26	4.24071e-25
C6orf222	5.3759	1.0281	2.3725e-26	4.3996e-25
RP4-594A5.1	5.98504	-1.78459	2.80953e-26	5.18834e-25
ACY3	2.91755	1.94535	2.90143e-26	5.35528e-25
COCH	3.69798	2.68353	2.9431e-26	5.42653e-25
BCL2L10	3.96447	-0.568387	3.10675e-26	5.71342e-25
DGCR9	3.0794	0.759772	3.74213e-26	6.86057e-25
RP11-384F7.2	-2.79322	-2.1856	3.97745e-26	7.27694e-25
HIST1H2AM	4.91186	-0.566687	4.04722e-26	7.40077e-25
IL31RA	4.12754	1.88894	4.06401e-26	7.42765e-25
NETO1	4.70719	0.470452	4.84019e-26	8.80543e-25
RP3-407E4.3	5.78005	0.0526517	5.29992e-26	9.62203e-25
C1orf61	5.57665	1.83454	5.37378e-26	9.75115e-25
SFTPA2	-2.59205	12.5199	5.88331e-26	1.06485e-24
RP11-95I16.2	-2.64103	-1.90774	6.57864e-26	1.18888e-24
LINC00942	6.5033	2.86962	6.66328e-26	1.20286e-24
EFNA2	5.64672	-1.15535	6.89734e-26	1.24268e-24
PROC	3.9759	2.14209	6.90926e-26	1.24419e-24
COL22A1	3.51492	2.35746	8.49649e-26	1.52152e-24
CLPSL2	5.16865	-0.961045	9.62534e-26	1.71674e-24
EGLN3	2.9841	5.91505	9.70954e-26	1.73088e-24
RP11-416I2.1	3.28568	-0.242878	9.90643e-26	1.76421e-24
NQO1	3.07356	8.14975	1.02683e-25	1.82498e-24
EPHX4	2.58847	1.81742	1.02815e-25	1.82641e-24
AF196972.3	5.25945	-2.84784	1.0677e-25	1.89478e-24
OR7E36P	-2.68637	-2.87726	1.07451e-25	1.90402e-24
IGF2BP3	4.07368	3.61243	1.14055e-25	2.017e-24
RP11-284F21.7	3.74529	0.949035	1.14152e-25	2.01771e-24
CTD-2033A16.3	2.72295	-1.668	1.30834e-25	2.30454e-24
CNFN	2.54618	1.15078	1.38462e-25	2.43527e-24
CHRNB4	3.2604	-0.57712	1.51799e-25	2.66719e-24
PSMD10P2	4.96589	-1.1758	1.61503e-25	2.83349e-24
RP11-417E7.2	3.55963	-0.715245	1.65405e-25	2.90052e-24
GRIN1	3.08852	1.24813	1.69659e-25	2.97364e-24
GNGT1	6.18726	-0.275641	1.79335e-25	3.13859e-24
RP11-312J18.6	-2.86648	-2.3958	1.83625e-25	3.21208e-24
HAVCR1	4.9469	1.23694	1.88661e-25	3.29855e-24
RP1-251M9.3	-3.09912	-2.72162	1.92165e-25	3.3565e-24
HELT	-3.19289	-2.87971	2.02834e-25	3.53763e-24
CTD-2227E11.1	2.78439	0.0376809	2.14425e-25	3.73429e-24
RP11-290F5.1	2.61035	1.25153	2.2226e-25	3.86314e-24
MTL5	2.79409	2.30859	2.35125e-25	4.07676e-24
G6PC2	-2.59799	-3.79791	2.564e-25	4.4413e-24
FGL1	7.19254	5.71366	2.62034e-25	4.53668e-24
SLC7A11	3.38828	5.36353	3.00924e-25	5.19731e-24
DUSP13	6.01526	1.08647	3.24092e-25	5.58658e-24
PTBP1P	2.94835	-0.961247	3.54815e-25	6.09543e-24
HOXC-AS2	5.08997	-0.659946	3.63601e-25	6.24032e-24
NKX1-2	7.32923	0.951556	3.74857e-25	6.41798e-24
SLC29A4	3.10893	4.7273	3.79183e-25	6.48892e-24
GREB1L	3.35956	2.2463	3.96361e-25	6.77307e-24
RP11-496D24.2	4.28225	-2.52287	4.349e-25	7.42091e-24
RP11-254I22.3	3.99854	0.0992336	4.40272e-25	7.50897e-24
RP11-10A14.5	4.64797	0.391976	5.41414e-25	9.21182e-24
GTF2IP7	2.92566	-0.0280029	5.80527e-25	9.85368e-24
PLA2G2C	3.10266	-1.2166	6.12452e-25	1.03807e-23
LGI2	2.81121	3.85106	6.88021e-25	1.16282e-23
BARX1	7.49332	3.87296	7.99991e-25	1.34246e-23
SYNGR4	4.10962	-1.18322	8.03617e-25	1.34791e-23
YWHAEP7	3.75378	-0.993787	8.35059e-25	1.39933e-23
MMP12	3.92773	4.98346	8.96782e-25	1.50063e-23
MAP7D2	3.37529	3.28897	9.93003e-25	1.65929e-23
DDIT4L	3.2827	3.43768	1.03501e-24	1.72542e-23
PLAU	2.7617	7.48035	1.10289e-24	1.83428e-23
LINC01616	-2.93423	-3.41184	1.17051e-24	1.94309e-23
F11	-2.70342	1.19192	1.21689e-24	2.01537e-23
ZPLD1	4.52846	-0.166504	1.32914e-24	2.19308e-23
AC128709.3	-2.72934	-3.40464	1.4043e-24	2.31173e-23
RP11-89K21.1	6.54316	0.573123	1.4849e-24	2.43988e-23
CTA-384D8.34	2.90271	-0.0519483	1.54034e-24	2.52862e-23
KCNMB2-AS1	5.38599	0.844783	1.67479e-24	2.74299e-23
RP11-123B3.2	5.24492	-1.75259	2.014e-24	3.28793e-23
ATP6V1C2	3.03866	3.37798	2.03235e-24	3.31635e-23
S100P	4.91843	7.71819	2.03654e-24	3.32166e-23
RTN4RL2	2.83718	3.7625	2.15413e-24	3.51185e-23
LIPM	2.62871	0.453552	2.15787e-24	3.51633e-23
TRIM31	4.01803	3.26829	2.35689e-24	3.83359e-23
CEACAM5	4.62494	9.31649	2.65341e-24	4.30012e-23
CDH3	2.79168	6.87949	2.74337e-24	4.43781e-23
METTL7B	2.6416	3.99839	3.40988e-24	5.49593e-23
RP11-145A3.1	2.93154	-1.27025	3.63068e-24	5.8359e-23
GUCA1A	4.22451	-1.73065	3.80617e-24	6.10968e-23
RP11-964E11.2	3.22695	0.273937	4.18945e-24	6.70671e-23
KB-1440D3.13	2.92413	-1.63484	4.50181e-24	7.19052e-23
IGHG4	3.74122	8.46735	4.81835e-24	7.6892e-23
PRDM12	2.88093	-2.5906	4.92662e-24	7.85492e-23
CTD-2337I7.1	4.16348	-1.13218	5.29682e-24	8.42623e-23
CBX2	2.50559	4.11957	5.82223e-24	9.24132e-23
MB	3.15282	3.127	5.94503e-24	9.43201e-23
RHOV	3.63948	4.84613	6.20014e-24	9.82359e-23
AGBL1	-2.59634	-0.853335	6.51183e-24	1.02944e-22
RP11-286N22.16	3.81348	-0.839345	6.61246e-24	1.04489e-22
KRTAP4-1	7.03591	0.172954	7.26213e-24	1.145e-22
RP11-400N13.3	3.80539	-1.5144	7.85311e-24	1.23653e-22
GPX2	5.97971	6.65442	7.97176e-24	1.25465e-22
RP11-46B11.2	4.73565	-0.753697	8.01931e-24	1.26102e-22
XKRX	2.86572	3.84761	8.06516e-24	1.2671e-22
CTD-2547H18.1	4.19135	0.0599063	8.28301e-24	1.30075e-22
AWAT2	-2.60144	-1.64215	8.42666e-24	1.32214e-22
IL22RA2	3.68168	0.517838	8.65086e-24	1.35612e-22
ACRV1	2.66946	-1.71533	8.74977e-24	1.37041e-22
FAM155B	3.19209	1.56834	8.79296e-24	1.37657e-22
NGEF	2.93165	3.28338	9.38619e-24	1.46685e-22
RP11-470P21.2	5.03308	-1.97823	9.76583e-24	1.52417e-22
LINC00629	3.42364	-2.21861	9.81472e-24	1.53112e-22
FAM178B	2.94576	1.72506	1.0075e-23	1.56965e-22
PGLYRP4	4.33307	1.10712	1.05138e-23	1.63731e-22
DRP2	3.17162	0.289469	1.10418e-23	1.71801e-22
BHLHA15	2.6894	1.37979	1.15198e-23	1.79082e-22
SCGB1A1	-3.19196	8.3054	1.33419e-23	2.06863e-22
AL163953.2	5.15006	-2.61816	1.34575e-23	2.08565e-22
PAEP	7.54322	6.1846	1.36761e-23	2.11861e-22
C15orf48	3.0055	5.79208	1.46671e-23	2.26815e-22
LINC00628	3.6922	-2.74935	1.47198e-23	2.27531e-22
HIST1H3H	2.72144	2.15655	1.52696e-23	2.35825e-22
NKAIN1	4.84006	0.209941	1.52995e-23	2.36183e-22
ECEL1	4.97993	2.31859	1.53972e-23	2.37485e-22
MFI2	2.82821	4.66079	1.56239e-23	2.40772e-22
NLRP3P	4.49685	-1.87139	1.65017e-23	2.53749e-22
EDN3	-3.05152	-1.38379	1.67983e-23	2.58086e-22
PODNL1	2.7951	3.89309	1.6837e-23	2.58568e-22
JSRP1	2.87815	2.24459	1.68861e-23	2.59209e-22
RP3-407E4.2	5.09487	-0.773839	1.95523e-23	2.98459e-22
CTD-2318O12.1	3.67709	-2.11441	1.95865e-23	2.98852e-22
RP11-655M14.4	-2.52484	-2.42379	2.10109e-23	3.20172e-22
RP11-57A1.1	3.85919	-2.26084	2.18015e-23	3.31366e-22
COL7A1	3.0736	4.64611	2.25746e-23	3.4297e-22
NPSR1	5.99982	-1.01733	2.28761e-23	3.47401e-22
FOXI3	6.77092	1.58231	2.32566e-23	3.53029e-22
MMP17	2.5786	2.87239	2.47774e-23	3.75311e-22
RCOR2	2.84402	2.24762	2.51841e-23	3.81146e-22
NXPH4	4.28237	2.43125	2.86246e-23	4.32293e-22
FAM132B	3.38492	2.46351	2.92994e-23	4.42108e-22
SYNGR3	2.69248	1.89019	3.064e-23	4.61748e-22
RPL23AP77	3.78035	-1.74768	3.19385e-23	4.80907e-22
RP11-157F20.3	2.87638	-2.82155	3.48717e-23	5.22633e-22
AC090505.5	4.00212	-2.46309	3.82713e-23	5.72376e-22
RP11-159H10.3	3.27682	-1.40189	4.50966e-23	6.72186e-22
RP11-616M22.7	5.35361	-1.92883	4.51463e-23	6.72644e-22
STRIP2	2.7478	3.53414	4.62489e-23	6.88783e-22
MCIDAS	2.88596	1.14209	5.1009e-23	7.57131e-22
CTC-431G16.2	4.48228	-0.449893	5.1059e-23	7.5724e-22
PPP1R14BP2	3.09988	-2.45659	5.49652e-23	8.1381e-22
APCDD1L	4.29233	1.27837	5.69022e-23	8.42139e-22
IGFL2	3.71955	1.3366	6.27532e-23	9.24106e-22
AC005256.1	6.5901	-1.99564	6.88314e-23	1.01151e-21
IL36RN	5.92772	1.40206	7.28068e-23	1.06861e-21
AC005077.14	3.1804	1.89504	7.56388e-23	1.10926e-21
RAB3B	4.31069	3.07715	7.62561e-23	1.11785e-21
DEFA3	-3.10023	-3.08354	8.24781e-23	1.20805e-21
INHA	6.24585	3.38525	9.20431e-23	1.34372e-21
SFRP5	-2.54807	1.22647	9.95852e-23	1.44905e-21
HMGB3P6	3.38286	-2.69219	1.05473e-22	1.53409e-21
KREMEN2	2.9479	0.500226	1.14101e-22	1.65619e-21
MESP2	3.02774	0.293076	1.16803e-22	1.69333e-21
IL37	6.39736	3.26362	1.2072e-22	1.74797e-21
RNF186	5.38116	0.00543139	1.26279e-22	1.82401e-21
KB-1615E4.2	3.84731	-2.46265	1.52606e-22	2.19355e-21
LINC00525	3.41754	-1.30059	1.52719e-22	2.19429e-21
TPSP2	6.94278	-1.4618	1.54355e-22	2.2169e-21
RP11-400N13.2	4.71298	1.02815	1.55114e-22	2.22691e-21
RXFP2	-2.75167	-2.1537	1.61028e-22	2.309e-21
RP11-369J21.11	-2.54134	-3.96934	1.71139e-22	2.452e-21
RP11-169F17.1	6.75214	2.96609	1.91791e-22	2.73464e-21
LYPD3	3.4408	4.13839	1.94653e-22	2.77211e-21
RP11-2N1.2	-2.7102	-1.48586	2.04892e-22	2.90975e-21
CDH17	5.31904	3.66238	2.16229e-22	3.06706e-21
RP11-734K21.5	3.66911	-0.0786975	2.30406e-22	3.26293e-21
PPP2R2C	4.96815	3.44918	2.36738e-22	3.34993e-21
TFF1	9.2468	5.83757	2.47515e-22	3.49443e-21
SERPINA2	-2.84402	-3.93866	2.47541e-22	3.49443e-21
LHX2	4.68367	-0.667236	2.50192e-22	3.53045e-21
RP3-407E4.4	4.1065	2.24384	2.64267e-22	3.72019e-21
LINC01395	5.01452	-1.4647	3.02041e-22	4.23402e-21
VGF	6.20256	2.74831	3.02081e-22	4.23402e-21
LINC00887	3.79907	-1.03873	3.20915e-22	4.49445e-21
FUT9	6.6344	1.33866	3.29262e-22	4.60496e-21
LEMD1	2.83114	1.92294	3.29539e-22	4.60615e-21
MNX1-AS2	3.01526	-1.40329	3.4746e-22	4.8509e-21
NPW	4.99082	1.81393	3.598e-22	5.01726e-21
COL17A1	4.159	6.02878	3.69834e-22	5.15516e-21
BCAN	2.80609	0.727325	3.7403e-22	5.20955e-21
PLA2G2F	5.22307	-1.46337	3.92366e-22	5.45636e-21
TLL2	3.08016	0.467929	4.00895e-22	5.56624e-21
PCP4	5.34423	3.89255	4.18427e-22	5.80286e-21
ANKRD34B	5.0357	1.26385	4.22e-22	5.84555e-21
SEC14L3	-2.81632	0.318475	4.50843e-22	6.23778e-21
CDKN2A	3.43455	4.48119	4.76464e-22	6.582e-21
RP11-1124B17.1	4.04101	-2.54365	4.8083e-22	6.63456e-21
PADI1	6.35238	2.37765	5.32674e-22	7.33564e-21
EPYC	5.34093	0.407889	5.33483e-22	7.34393e-21
CELF5	3.23305	0.317503	5.58381e-22	7.67476e-21
IGHG1	3.00197	12.2668	5.68249e-22	7.80133e-21
PACSIN1	2.5993	1.36381	5.75373e-22	7.89607e-21
TCN1	6.50865	4.70804	6.1231e-22	8.3706e-21
IGHGP	2.80691	6.35579	6.13246e-22	8.38016e-21
IL20RB	3.84976	3.20423	6.26547e-22	8.53972e-21
C12orf42	2.8665	-0.779826	6.41257e-22	8.72597e-21
AKR1B15	5.88652	1.98554	7.57511e-22	1.02528e-20
RP11-350J20.12	2.7256	1.37719	7.85461e-22	1.0619e-20
HIST1H3J	5.92208	-1.1354	8.7304e-22	1.17761e-20
RP11-796E10.1	4.53129	-1.80683	9.3929e-22	1.26361e-20
DUSP9	4.59595	1.40139	9.49018e-22	1.27435e-20
GLB1L3	5.14962	4.37566	1.04698e-21	1.40423e-20
RTBDN	5.16203	-0.106738	1.05916e-21	1.41948e-20
CTD-2114J12.1	3.2829	0.0219331	1.08984e-21	1.46005e-20
GSTA3	-2.56666	-1.13139	1.13549e-21	1.52006e-20
RP11-216L13.21	2.68023	-2.84333	1.18358e-21	1.58264e-20
RP11-713C5.1	4.26749	-0.873525	1.21419e-21	1.62296e-20
CXCL14	4.44468	7.33291	1.25767e-21	1.67855e-20
NRK	3.75661	3.16782	1.28631e-21	1.71548e-20
FA2H	2.51992	4.70448	1.34253e-21	1.78777e-20
HES6	2.85728	4.46908	1.4146e-21	1.88092e-20
TOX3	2.81744	4.74879	1.53148e-21	2.03025e-20
LINC00880	3.24649	-0.764761	1.59529e-21	2.11325e-20
MUC13	5.94717	5.97973	1.6311e-21	2.15908e-20
ZIC2	5.21593	0.847481	1.63422e-21	2.1624e-20
LUCAT1	3.45877	2.15193	1.64064e-21	2.16846e-20
RP11-114H23.1	4.12555	-1.07232	1.72702e-21	2.2784e-20
RP5-1120P11.1	2.98475	2.14708	1.76455e-21	2.32531e-20
HMGA2	5.78641	4.10263	1.77892e-21	2.3425e-20
CATSPERD	-2.57651	-0.091953	2.06145e-21	2.70651e-20
MMP3	3.97748	1.25872	2.11613e-21	2.77523e-20
MYO3B	3.58303	1.65926	2.32756e-21	3.04462e-20
SPTB	3.37934	4.97457	2.49718e-21	3.26049e-20
CST4	6.9647	0.366413	2.58589e-21	3.37507e-20
CYP27C1	2.96303	1.73803	2.58823e-21	3.37688e-20
CTC-327F10.4	4.74459	-2.84125	2.70881e-21	3.53031e-20
POU3F2	6.97793	2.23352	2.7454e-21	3.57668e-20
HGD	3.9024	4.56867	2.88445e-21	3.75646e-20
RNF183	4.16135	1.74805	2.96158e-21	3.85408e-20
OR2B6	3.5323	-2.12528	3.25296e-21	4.22242e-20
RPSAP52	5.07071	-0.569652	3.28896e-21	4.26446e-20
ASPHD1	2.67185	3.38177	3.32236e-21	4.30306e-20
GSDMC	2.74433	2.84903	3.57899e-21	4.62868e-20
FAM72C	2.7406	-1.18821	3.77724e-21	4.8691e-20
LIPK	6.74592	-1.57067	3.80572e-21	4.90403e-20
TRIM15	6.19057	0.707364	4.01076e-21	5.16261e-20
FRGCA	3.75236	-1.60624	4.14735e-21	5.33456e-20
PGLYRP3	5.58357	-0.472462	4.42264e-21	5.66606e-20
AC124944.5	3.77402	-0.408831	4.43962e-21	5.68576e-20
CPNE4	2.70347	1.86637	4.56919e-21	5.84536e-20
HIST1H2BG	4.12879	1.42659	4.60288e-21	5.88635e-20
GJB6	4.84498	1.766	4.62487e-21	5.91234e-20
AC007879.7	3.25468	0.705845	4.7478e-21	6.06642e-20
SMC1B	3.57272	1.09733	4.78051e-21	6.1047e-20
RP11-366L20.2	3.36938	-0.248918	5.55235e-21	7.05732e-20
CPHL1P	4.21097	0.174939	5.88041e-21	7.4476e-20
UCN2	4.0459	-1.0614	6.39421e-21	8.07529e-20
HOXB9	7.1793	3.66484	6.58809e-21	8.31717e-20
UMODL1	4.30794	2.78714	6.9855e-21	8.79697e-20
LINC00461	4.01651	-2.13876	7.12517e-21	8.96967e-20
TESC	3.4842	6.15291	7.66611e-21	9.61312e-20
ADCY8	-3.15475	-0.0187592	7.74643e-21	9.71041e-20
FCRL5	2.52019	3.77478	8.00355e-21	1.00186e-19
RMDN2-AS1	2.58631	-0.872735	8.1804e-21	1.02363e-19
RP11-211C9.1	3.83393	-0.908719	8.19433e-21	1.02501e-19
COL6A4P1	3.37903	-1.72016	8.38485e-21	1.04811e-19
KCNQ5	2.6777	2.29675	8.4018e-21	1.04986e-19
HIST1H1E	5.83363	2.02933	8.63152e-21	1.07742e-19
RP5-1063M23.2	2.95966	-1.44324	8.87624e-21	1.10719e-19
FUT6	3.83203	2.76962	9.02032e-21	1.12437e-19
PRSS50	3.2007	0.746015	9.17864e-21	1.1437e-19
SGK2	2.52792	1.91319	9.33699e-21	1.16262e-19
IGKV1-33	4.06621	0.343957	1.05135e-20	1.29999e-19
IL36G	4.31487	-0.589664	1.07871e-20	1.33289e-19
POU4F1	5.57071	0.200999	1.08184e-20	1.33629e-19
HIST1H1PS1	3.86084	-1.84953	1.12377e-20	1.38615e-19
ARTN	2.75667	1.30202	1.17063e-20	1.44195e-19
RP1-27K12.4	3.89543	-0.904137	1.20964e-20	1.48897e-19
AIM2	2.91593	3.33742	1.26356e-20	1.55426e-19
AKR1B10	7.40048	6.38221	1.27566e-20	1.5686e-19
RP11-734K21.2	3.32819	-1.84204	1.30244e-20	1.59987e-19
TPTE2	2.62215	-1.94629	1.34172e-20	1.64584e-19
XAGE1A	4.61772	-3.01462	1.36644e-20	1.67327e-19
PRB3	4.54109	0.474177	1.38441e-20	1.69468e-19
RP11-493L12.6	3.36421	-2.30364	1.39766e-20	1.71032e-19
SLC7A10	4.68062	1.53914	1.58875e-20	1.93481e-19
SP8	6.70233	1.08431	1.6644e-20	2.02069e-19
TUBB2B	3.98076	3.689	1.74936e-20	2.12021e-19
AF127936.3	3.06569	-1.77453	1.83069e-20	2.21424e-19
HIST1H1D	6.87992	1.36334	1.92423e-20	2.32263e-19
ABCA4	3.64391	4.33376	1.95034e-20	2.35335e-19
HIST1H2AG	3.32776	1.33872	2.03094e-20	2.44726e-19
HOXA10	4.15621	1.68908	2.05078e-20	2.47034e-19
TNS4	3.89147	5.0647	2.12096e-20	2.55141e-19
RP11-77A13.1	-2.94034	0.260085	2.12734e-20	2.55821e-19
SCG5	2.73586	3.45697	2.24629e-20	2.69669e-19
CTD-2357A8.3	2.75966	0.253603	2.27784e-20	2.73179e-19
CRYGN	3.09783	0.0336272	2.31034e-20	2.76822e-19
FGF19	8.8432	1.29169	2.31056e-20	2.76822e-19
RP11-47I22.2	2.55131	-0.883099	2.35659e-20	2.81933e-19
CPS1	6.50181	7.63402	2.36407e-20	2.8266e-19
RPL32P33	3.96512	-2.70955	2.44843e-20	2.91959e-19
RP11-44N12.5	3.0497	-1.87338	2.6564e-20	3.15698e-19
RP6-191P20.4	4.2561	-2.40647	2.80617e-20	3.33051e-19
AKR7L	3.09656	0.590355	2.93515e-20	3.47777e-19
MYH16	2.67567	-0.14089	2.98495e-20	3.53205e-19
HIST1H4H	2.5114	1.77941	3.03393e-20	3.58642e-19
DMRTA2	4.92744	1.08608	3.0442e-20	3.59737e-19
SNORA73B	6.9469	5.17985	3.18627e-20	3.76025e-19
HIST2H2BF	2.85803	1.63972	3.19463e-20	3.7676e-19
GREB1	2.6877	3.3265	3.22536e-20	3.80132e-19
ALDH3B2	2.7359	3.52753	3.24868e-20	3.82753e-19
RN7SL475P	-2.9415	-3.94847	3.35767e-20	3.94939e-19
ANKRD36BP2	2.8094	2.73059	3.43388e-20	4.03634e-19
LINC00337	2.76807	-0.705243	3.61756e-20	4.24803e-19
UCA1	5.63792	1.59656	3.77048e-20	4.4232e-19
ANXA10	7.48802	3.52901	3.98883e-20	4.66394e-19
DEPDC7	2.59091	1.94904	4.06339e-20	4.74798e-19
SLC25A5P5	3.84254	-1.15521	4.19679e-20	4.89902e-19
TMEM171	2.96264	0.696087	4.21792e-20	4.92044e-19
RP11-434I12.3	4.33651	0.366598	4.66004e-20	5.43263e-19
RP4-694A7.2	4.95114	-2.28705	4.70788e-20	5.4866e-19
NAT8L	3.27583	1.81884	4.72211e-20	5.49866e-19
HOXC13	6.8995	1.05861	4.77607e-20	5.55512e-19
FOXA3	3.21304	3.02059	4.85438e-20	5.64435e-19
LL21NC02-1C16.2	2.94021	0.729991	5.10813e-20	5.9258e-19
TMEM82	4.77203	-1.13233	5.29297e-20	6.13622e-19
PRSS3	4.91817	1.73616	5.31511e-20	6.15987e-19
CASC16	4.27517	-1.9669	5.3781e-20	6.23083e-19
COX6B2	3.34172	-0.146474	5.39121e-20	6.24398e-19
GNG4	4.20646	3.17946	5.48055e-20	6.34125e-19
SERPINA4	8.03291	1.6448	5.77912e-20	6.68016e-19
HIST1H2BO	5.09498	-0.411841	5.97618e-20	6.90346e-19
HORMAD1	4.52392	2.54724	6.10643e-20	7.04703e-19
MIOX	3.95559	0.706539	6.50559e-20	7.4878e-19
VSX1	3.51019	-1.42614	6.61116e-20	7.59984e-19
IGF2BP1	6.42852	3.05925	7.30064e-20	8.37343e-19
CTC-255N20.1	2.99882	0.0704351	7.45467e-20	8.53905e-19
HIST1H2BH	4.69364	0.213084	7.73384e-20	8.85311e-19
C12orf56	4.91546	0.964484	8.06565e-20	9.21807e-19
MGAT4EP	3.42692	-2.27568	8.15804e-20	9.32066e-19
RP11-219G17.4	2.84659	-0.946966	8.19257e-20	9.35408e-19
IGKV3-15	2.68497	5.84936	8.73346e-20	9.94924e-19
SPERT	4.78369	-0.817609	8.76359e-20	9.97716e-19
IGHV7-81	2.78523	-0.314891	8.86275e-20	1.00836e-18
HIST1H3D	3.51916	0.100361	8.93672e-20	1.01612e-18
METTL11B	4.64425	-2.78266	8.9769e-20	1.02036e-18
CT83	6.51728	1.82351	9.29444e-20	1.05376e-18
VAC14-AS1	2.58727	-0.824718	9.52363e-20	1.07836e-18
CAMK2N2	3.22185	-0.416518	9.8563e-20	1.11425e-18
CTD-2008P7.8	6.63457	-0.96202	1.14296e-19	1.28719e-18
SPTSSB	4.63594	2.57399	1.24794e-19	1.40142e-18
SLC25A48	4.19162	-1.58077	1.31814e-19	1.47605e-18
CTD-2619J13.13	2.92649	0.550114	1.34666e-19	1.50655e-18
LINC00160	3.55998	-1.53423	1.47296e-19	1.64578e-18
GAL	5.48232	1.909	1.61806e-19	1.80279e-18
IL17C	4.08715	-0.352349	1.62243e-19	1.80709e-18
IGKC	2.57077	11.6766	1.63928e-19	1.82462e-18
SOX11	5.13018	2.4793	1.68853e-19	1.87717e-18
LY6D	5.55008	3.15017	1.70516e-19	1.89507e-18
RP11-54O7.1	3.41282	-1.20117	1.72397e-19	1.91478e-18
IL11	2.67616	0.759728	1.75675e-19	1.94996e-18
KRT81	5.76432	4.42773	1.89407e-19	2.09517e-18
GPR37	2.70425	2.77366	1.91338e-19	2.11521e-18
RP4-760C5.3	2.60808	-2.10123	1.94998e-19	2.155e-18
FAM57B	3.09228	-1.22521	2.08326e-19	2.29871e-18
SYT2	2.84848	2.04914	2.14421e-19	2.36229e-18
RP11-895M11.2	2.80775	-3.34192	2.20848e-19	2.42933e-18
ALG1L5P	2.90579	-1.50142	2.30168e-19	2.52792e-18
ABCC2	4.83963	4.25718	2.48174e-19	2.71896e-18
FGB	8.64827	7.59405	2.54995e-19	2.78852e-18
PCSK1	6.60513	5.4637	2.76833e-19	3.01432e-18
SLCO1B3	6.93621	1.59429	2.98715e-19	3.24363e-18
HIST1H2BF	5.19375	-0.592436	3.04022e-19	3.29822e-18
BRDT	6.26876	2.77764	3.07021e-19	3.32872e-18
ALB	9.41267	6.97535	3.11172e-19	3.37064e-18
RP11-742B18.1	3.56113	-0.579886	3.15445e-19	3.41484e-18
KRT83	5.56468	-0.398199	3.17299e-19	3.43176e-18
AP000251.3	3.29152	-1.52573	3.23e-19	3.48916e-18
KCNK12	3.30465	-0.0175953	3.30342e-19	3.56631e-18
CTC-548K16.1	3.33293	-1.11558	3.63866e-19	3.91394e-18
IGHG2	2.59042	9.31815	3.70113e-19	3.97872e-18
HIST1H2AE	3.9124	0.948685	3.72759e-19	4.00352e-18
IGHV1-24	3.14763	5.21007	3.82988e-19	4.11089e-18
TMEM145	2.893	0.209754	3.85555e-19	4.1347e-18
CLDN10	3.94255	4.19073	3.85816e-19	4.13499e-18
UCHL1	3.62532	6.01934	3.95075e-19	4.22912e-18
HRASLS	2.7244	0.636909	4.14999e-19	4.43971e-18
IGHV3-79	2.53611	-1.9318	4.24051e-19	4.53382e-18
IGHV3-33	2.90113	5.0366	4.29371e-19	4.58932e-18
GLRA3	3.89671	0.899706	4.41637e-19	4.71619e-18
RP11-462L8.1	3.91585	-0.368092	4.4164e-19	4.71619e-18
SLC16A9	3.14229	4.57355	5.10906e-19	5.43297e-18
SHOX2	3.41957	1.1999	5.33458e-19	5.66053e-18
GFAP	3.00436	-0.159889	5.57034e-19	5.9005e-18
RP5-836N17.4	3.52631	-2.52856	5.68882e-19	6.0242e-18
CNGA3	4.91327	2.68985	5.83018e-19	6.16287e-18
TAF7L	4.51834	-0.188503	6.17501e-19	6.51572e-18
HIST1H3B	7.2338	0.482522	6.2887e-19	6.63174e-18
SEPT14P12	3.88981	-3.49105	6.40379e-19	6.74909e-18
SLC16A14	2.96793	5.13438	6.99482e-19	7.34798e-18
CTD-2532K18.2	4.14233	-2.8457	7.23643e-19	7.5883e-18
CNGB1	2.93963	1.3177	7.68366e-19	8.04065e-18
LINC01208	4.05487	-2.85945	8.02423e-19	8.36741e-18
HOTAIR	6.73675	-0.0653977	8.17999e-19	8.52483e-18
CRABP1	6.20029	2.02601	8.34747e-19	8.69171e-18
IGKV4-1	2.75292	7.96414	8.43008e-19	8.77515e-18
BPIFA2	5.05496	2.08028	8.51487e-19	8.86081e-18
IGLV3-21	2.8026	7.2634	8.61189e-19	8.95915e-18
RP11-132F7.2	2.77316	0.258052	8.64149e-19	8.9873e-18
NPC1L1	4.51008	2.29441	9.53104e-19	9.89794e-18
GPR87	4.07523	3.33775	9.73467e-19	1.01065e-17
KLK6	6.64719	3.14799	1.00833e-18	1.0447e-17
APOBEC1	6.92627	-0.457372	1.06441e-18	1.10087e-17
FOXB1	4.74254	0.538667	1.09504e-18	1.13123e-17
NKAIN3	5.38307	-1.4194	1.10392e-18	1.14008e-17
IGHG3	2.71208	9.58693	1.14573e-18	1.1805e-17
TRIM54	3.58543	1.18494	1.16892e-18	1.2037e-17
PAH	5.91266	2.17969	1.17288e-18	1.20742e-17
S100A2	3.52277	5.64517	1.29874e-18	1.33351e-17
SOHLH2	4.77699	0.578001	1.30895e-18	1.34322e-17
SPOCK1	3.1582	3.9478	1.32965e-18	1.36367e-17
IGHV1-46	2.69921	5.37792	1.368e-18	1.40219e-17
CTD-2377D24.6	3.7527	-0.0616856	1.43488e-18	1.46905e-17
44086	3.97049	-3.10044	1.48957e-18	1.5224e-17
TMEM59L	4.04874	4.40542	1.53048e-18	1.56151e-17
RP11-187E13.2	3.49777	-3.05751	1.58477e-18	1.61504e-17
CDIPT-AS1	3.29222	-0.649307	1.58522e-18	1.61504e-17
ANKS4B	6.25322	1.76077	1.59228e-18	1.62177e-17
RGS20	2.84748	0.93555	1.6826e-18	1.70934e-17
CKMT1B	2.9279	1.62229	1.80294e-18	1.82637e-17
NKX3-2	3.56515	-1.15947	1.92478e-18	1.94535e-17
FOXH1	3.87395	-0.983176	2.02069e-18	2.03706e-17
HIST1H1B	7.66436	1.7163	2.11632e-18	2.13225e-17
HOXC11	6.78476	1.40686	2.15789e-18	2.17351e-17
PDX1	8.1873	0.497572	2.17384e-18	2.18895e-17
FAM131C	3.40044	-1.47791	2.26026e-18	2.2734e-17
CKMT1A	2.87287	1.31629	2.26819e-18	2.28073e-17
TSHR	3.01003	0.196147	2.32415e-18	2.33567e-17
CPB2	-2.54407	3.63176	2.35004e-18	2.35902e-17
KIF5A	2.65136	0.733728	2.41611e-18	2.42123e-17
RP11-66B24.7	2.84841	0.446967	2.48118e-18	2.48433e-17
RP4-712E4.1	3.84991	-3.03563	2.5459e-18	2.54842e-17
SPINK4	9.23379	4.14632	2.84118e-18	2.83758e-17
TMEM249	2.85856	-2.08646	2.86449e-18	2.85925e-17
RP11-8L2.1	6.15432	-1.16254	2.8877e-18	2.87998e-17
SP3P	6.34468	0.208202	2.9225e-18	2.91142e-17
DIRAS1	2.64091	2.66334	2.94088e-18	2.92891e-17
HIST1H3C	7.06172	-0.122963	3.0379e-18	3.02299e-17
C20orf197	3.15083	1.38447	3.0613e-18	3.04456e-17
PKD1L2	3.13922	1.87199	3.3141e-18	3.29045e-17
SLC15A1	3.8893	1.82801	3.43405e-18	3.40296e-17
DUXAP8	2.53956	0.875997	3.46768e-18	3.43333e-17
RP11-818F20.5	4.17395	-0.861593	3.49396e-18	3.45741e-17
AC007326.9	4.28308	-2.83527	3.53376e-18	3.49582e-17
KRT16	4.4415	3.63124	3.76163e-18	3.71503e-17
FAM177B	3.25753	2.21753	3.86809e-18	3.8138e-17
C9orf84	3.06646	1.86046	3.97671e-18	3.91981e-17
RP11-909N17.2	4.45868	-0.978166	4.0338e-18	3.97166e-17
IGHV3-43	2.92845	2.95908	4.10184e-18	4.0353e-17
LINC01559	6.26818	1.3159	4.60047e-18	4.50438e-17
IGKV1-5	2.58745	7.51667	4.60151e-18	4.50438e-17
IGHV4-34	2.59363	5.35238	4.68565e-18	4.58294e-17
RP11-863P13.3	2.52402	-1.46306	4.7976e-18	4.69114e-17
ALOXE3	2.66102	-0.71058	4.88539e-18	4.77304e-17
LINC00460	4.30505	1.48646	4.92603e-18	4.81143e-17
AP000577.2	3.04736	-2.25789	5.33978e-18	5.20408e-17
AC004221.2	2.84928	-3.25671	5.66715e-18	5.50499e-17
AC105009.1	4.0758	-1.84203	5.66966e-18	5.50592e-17
HIST1H2BE	4.44482	-0.488391	5.71564e-18	5.5445e-17
NUS1P2	3.61493	-1.5129	6.06289e-18	5.86692e-17
CEACAM7	4.02763	2.0111	6.18373e-18	5.98059e-17
SLCO1A2	-2.63307	1.57604	6.26542e-18	6.05794e-17
EPS8L3	7.23578	2.8045	6.4538e-18	6.23668e-17
UNC93A	5.62597	-1.32115	6.47356e-18	6.25407e-17
CDC37P1	2.84043	-2.29135	6.48264e-18	6.26113e-17
RP11-474P2.6	2.6971	-0.554692	6.72601e-18	6.48384e-17
HIST1H2AD	4.47493	0.139825	6.97614e-18	6.71584e-17
HIST1H4K	2.51499	-1.75772	7.37402e-18	7.08733e-17
IGKJ5	2.8148	-0.798145	7.52634e-18	7.23177e-17
COMP	2.90314	5.49374	7.73676e-18	7.43194e-17
AC004870.4	4.49322	-0.996141	7.91987e-18	7.60166e-17
NR2E1	4.49381	-1.49212	8.02455e-18	7.69797e-17
BECN2	3.9623	-2.85659	8.37528e-18	8.02358e-17
SMKR1	2.71109	1.89689	8.53922e-18	8.17843e-17
CASC9	5.35035	1.74089	8.74499e-18	8.36646e-17
THPO	3.09966	1.22363	8.95703e-18	8.5624e-17
RP11-356M20.1	3.97292	0.735739	9.22975e-18	8.81598e-17
RP11-10A14.4	2.51927	-0.756459	9.69856e-18	9.24634e-17
GJB3	3.30869	3.59681	1.02615e-17	9.75943e-17
RP1-34B20.4	2.8411	-1.52478	1.02847e-17	9.77889e-17
LINC01597	4.31094	1.36835	1.07248e-17	1.01809e-16
HIST1H4E	5.46434	0.872293	1.07871e-17	1.02373e-16
AC112721.2	3.29685	-2.04823	1.12587e-17	1.06678e-16
RP11-94I2.4	2.54219	-2.49537	1.17855e-17	1.1152e-16
TDRD5	3.67702	1.73267	1.25048e-17	1.18043e-16
IGLV1-40	2.50014	6.86987	1.25889e-17	1.18806e-16
MUC21	3.70302	6.38959	1.32606e-17	1.24946e-16
RP13-577H12.2	-2.74297	-2.99982	1.43939e-17	1.35372e-16
CTD-3194G12.2	3.09081	-2.95133	1.47431e-17	1.3851e-16
STEAP2-AS1	3.19554	-2.85199	1.4884e-17	1.39796e-16
C14orf105	5.37444	0.762953	1.56498e-17	1.46872e-16
TCAM1P	4.38196	0.367675	1.57155e-17	1.4741e-16
RP11-66D17.3	2.9922	-3.16463	1.65412e-17	1.54828e-16
SMOC1	3.97414	4.55496	1.70573e-17	1.59407e-16
BARX1-AS1	6.38253	-0.770148	1.80363e-17	1.68095e-16
RP11-81M19.3	4.08844	-1.5045	1.80392e-17	1.68095e-16
LINC00866	2.73423	-2.57694	2.08214e-17	1.9328e-16
SMIM24	4.02373	1.15691	2.12717e-17	1.9713e-16
CDHR2	4.28134	2.38584	2.13509e-17	1.97813e-16
NCCRP1	3.75351	2.91955	2.15472e-17	1.99579e-16
AF165138.7	4.36064	-0.906483	2.16709e-17	2.0062e-16
HOXC13-AS	6.0492	-1.12815	2.211e-17	2.04631e-16
SNORD17	5.78931	3.18114	2.24197e-17	2.07282e-16
RP11-586D19.1	2.94313	-1.95895	2.27548e-17	2.1027e-16
RP11-523L20.2	4.37981	-1.12481	2.28308e-17	2.10862e-16
PAX9	2.61648	3.67096	2.32338e-17	2.14361e-16
IGHV3-15	2.53511	5.86934	2.66869e-17	2.45073e-16
AP001626.2	2.72136	-1.66703	2.79558e-17	2.56328e-16
RP11-395B7.2	3.9879	-1.65608	2.80276e-17	2.5692e-16
HOXC10	5.95812	2.66182	2.91165e-17	2.66832e-16
AC006946.16	2.68683	-0.563141	3.2375e-17	2.95549e-16
OR51E1	3.04402	-0.216681	3.2434e-17	2.96011e-16
NANOGP1	3.42306	-3.23565	3.43017e-17	3.12254e-16
REG4	9.1287	4.39568	3.47845e-17	3.16568e-16
UGT2B15	5.98191	2.01007	3.63036e-17	3.29969e-16
NKAIN4	3.23178	0.574749	3.71961e-17	3.37649e-16
FADS6	5.18029	0.217724	3.85933e-17	3.50153e-16
CLDN6	5.48498	4.13142	3.86789e-17	3.50831e-16
STRC	2.72574	-2.13277	4.01531e-17	3.6384e-16
RP11-380J14.1	5.07983	-1.40754	4.29924e-17	3.88872e-16
CRLF1	3.91695	6.88301	4.36254e-17	3.94095e-16
RP11-1069G10.2	3.91806	-2.57557	4.5154e-17	4.07282e-16
LINC00973	6.37181	0.826641	5.00227e-17	4.49596e-16
SYT14	5.02241	0.477003	5.03718e-17	4.52505e-16
PTHLH	2.77196	2.69889	5.06717e-17	4.55083e-16
CTD-2555C10.3	2.80226	-0.674658	5.42369e-17	4.8624e-16
SNORA14B	3.60264	-1.80276	5.4415e-17	4.87714e-16
CLCA3P	3.57888	-2.1803	5.72111e-17	5.12128e-16
RN7SK	7.21774	9.50078	5.79435e-17	5.18031e-16
PNCK	3.32873	0.880861	5.92619e-17	5.29417e-16
TRPM2-AS	3.38087	0.226288	5.96592e-17	5.32564e-16
RP11-187E13.1	4.28333	-1.96099	6.35946e-17	5.66839e-16
CTD-2529O21.1	2.89303	-3.06655	6.36677e-17	5.67348e-16
CALML3-AS1	3.02447	-0.564486	6.54197e-17	5.82521e-16
TFAP2D	6.85216	0.291183	6.63382e-17	5.90256e-16
IGKV3D-15	2.96276	2.05219	6.75285e-17	6.00094e-16
GRIK2	2.73031	1.1709	6.76932e-17	6.01406e-16
QPCT	2.62725	5.46588	6.77559e-17	6.01813e-16
IGHV5-51	2.62225	6.64474	6.78706e-17	6.02681e-16
RP11-161I6.2	3.76891	-1.23997	6.81971e-17	6.05429e-16
EN2	4.03628	-0.530419	6.83526e-17	6.06657e-16
CTD-2292M14.1	4.57501	-1.55292	7.17795e-17	6.35641e-16
TRIM51BP	5.10797	-1.89388	7.26614e-17	6.4313e-16
GRIN2D	2.51608	2.83992	7.51408e-17	6.6375e-16
FAM133A	5.54644	2.09204	7.54653e-17	6.66451e-16
CLPSL1	4.668	-1.61889	7.76589e-17	6.85311e-16
RP11-108P20.4	3.56095	-3.19212	8.0485e-17	7.08663e-16
RP11-209K10.2	5.93611	-2.03569	8.44652e-17	7.42235e-16
CTD-2139B15.5	7.10987	-0.940351	8.81918e-17	7.74024e-16
RP11-357H14.17	4.37055	0.399685	8.94962e-17	7.84696e-16
CYP4F23P	4.41123	-1.90799	9.23386e-17	8.08219e-16
T	5.97594	0.376317	9.3064e-17	8.14368e-16
HIST1H3G	3.85839	0.00716386	9.35829e-17	8.18706e-16
RNU6-438P	4.17947	-3.67942	1.01574e-16	8.84686e-16
SIX2	3.20412	2.57004	1.0319e-16	8.98105e-16
CTD-2620I22.3	3.60034	-1.97057	1.04081e-16	9.05412e-16
LINC00858	5.06061	0.25392	1.04205e-16	9.06265e-16
RP3-323A16.1	2.86057	0.507964	1.04391e-16	9.07661e-16
KIF1A	5.23988	4.76557	1.0935e-16	9.5008e-16
LCT	4.00537	0.393707	1.09753e-16	9.53349e-16
GLDC	3.0581	2.58872	1.13094e-16	9.81172e-16
LINC00501	5.27371	-0.977487	1.16502e-16	1.00975e-15
IGHV1OR15-2	3.11227	1.30605	1.1666e-16	1.01087e-15
HIST1H2AJ	6.72498	-0.866199	1.17378e-16	1.0166e-15
AC002076.10	3.99735	-2.05393	1.17998e-16	1.02097e-15
RP4-676L2.1	3.62265	-2.55237	1.19428e-16	1.03234e-15
MYBPC1	6.22054	2.97312	1.21319e-16	1.0474e-15
HIST1H2APS3	4.23377	-3.05331	1.22257e-16	1.05474e-15
GCKR	3.07937	0.122132	1.24573e-16	1.07315e-15
FOXD3	3.91683	-1.65828	1.36914e-16	1.1766e-15
BNIP3P10	2.57676	-2.57324	1.38768e-16	1.19225e-15
RP11-766F14.2	3.91074	0.301381	1.39743e-16	1.20033e-15
TM4SF4	5.49559	5.03879	1.39905e-16	1.20143e-15
RP11-150C16.1	2.95534	-1.35105	1.46763e-16	1.2585e-15
HIST1H4C	6.19905	0.861007	1.57667e-16	1.34972e-15
RP11-776H12.1	5.0986	-0.171632	1.61967e-16	1.38553e-15
B4GALNT1	2.55006	2.48924	1.64656e-16	1.40785e-15
AC011298.2	7.33763	0.182873	1.66195e-16	1.42032e-15
FSD1	2.70124	-0.0941938	1.70689e-16	1.45733e-15
ANKRD36C	2.97683	3.32946	1.75107e-16	1.49397e-15
RP11-1084E5.1	2.72495	-1.98828	1.76699e-16	1.50682e-15
SNORA71A	4.31916	0.121081	1.88285e-16	1.60024e-15
PDIA2	4.50829	2.05584	1.927e-16	1.6358e-15
RP11-768B22.2	2.68026	-1.56527	1.95819e-16	1.66117e-15
RP11-138J23.1	6.10143	-1.7878	1.9803e-16	1.67945e-15
MYCN	3.9347	2.44971	2.0475e-16	1.73519e-15
IGLV4-69	2.79993	5.22919	2.06108e-16	1.74628e-15
PRSS2	6.32474	5.30039	2.0682e-16	1.7519e-15
IGKV1OR2-108	2.64269	2.16386	2.09545e-16	1.77328e-15
DUSP5P1	3.23833	-1.54333	2.12918e-16	1.80097e-15
HOXB13	6.31627	1.42032	2.1406e-16	1.80977e-15
DLX6	4.85158	-0.0499618	2.17579e-16	1.83864e-15
SYT16	3.05353	0.960852	2.23052e-16	1.88176e-15
HIST1H2AL	5.58818	-1.21831	2.3432e-16	1.97353e-15
BPIFB4	6.61704	0.918156	2.36035e-16	1.98703e-15
CHGB	6.0507	5.56381	2.38683e-16	2.00837e-15
NOX5	3.14093	0.94647	2.43868e-16	2.05102e-15
FIRRE	2.5932	-0.0541718	2.46346e-16	2.0704e-15
LINC00707	4.27202	0.350123	2.77957e-16	2.32834e-15
GDNF	3.00624	-0.0738887	2.783e-16	2.33066e-15
CTD-3035D6.2	2.58998	-1.91695	2.90256e-16	2.42621e-15
SCARNA6	5.47469	0.92042	2.99433e-16	2.49821e-15
IGHV1-58	2.98041	2.6882	2.99571e-16	2.49877e-15
RP11-443P15.2	3.62166	2.42041	2.99846e-16	2.50048e-15
THEGL	2.89283	-2.58464	3.05972e-16	2.54797e-15
PTPRN	4.23456	2.20138	3.06351e-16	2.55053e-15
F2	7.36427	1.10407	3.08451e-16	2.56741e-15
TINAG	6.64751	0.273791	3.10842e-16	2.5861e-15
DLX6-AS1	4.61547	0.628573	3.28588e-16	2.72862e-15
DQX1	2.9513	0.313821	3.31265e-16	2.74892e-15
RP11-167H9.4	4.59299	-2.20556	3.32649e-16	2.75976e-15
MEGF10	2.73887	0.269938	3.37396e-16	2.79783e-15
CCL25	3.03745	-1.77137	3.57569e-16	2.9582e-15
IGLV3-12	3.01052	-0.0429689	3.61107e-16	2.98538e-15
ARL14	5.00148	1.78905	3.71535e-16	3.06848e-15
UPK3A	2.99091	0.446192	3.78422e-16	3.12198e-15
AC124944.4	3.7719	-2.00408	3.7938e-16	3.12916e-15
HGFAC	2.92039	-0.606256	3.88867e-16	3.20156e-15
AC009262.2	4.23106	-3.51064	4.11715e-16	3.37936e-15
RP1-90J4.1	3.22654	-2.90153	4.1631e-16	3.41629e-15
MEIOC	2.7083	0.711408	4.29402e-16	3.51965e-15
CACNA1E	2.59202	-0.297902	4.29796e-16	3.52206e-15
FBXO36P1	3.85283	-2.46641	4.4729e-16	3.65866e-15
RP11-103B5.4	2.51226	-0.762481	4.62425e-16	3.77897e-15
ANGPTL3	3.87218	-1.29789	4.65863e-16	3.80619e-15
HIST1H2BM	6.45055	-1.59244	4.75252e-16	3.87665e-15
IGHJ2	2.63527	0.262617	4.76816e-16	3.88852e-15
MAGEC1	8.92626	1.3408	4.81264e-16	3.92209e-15
SPINK13	3.73196	0.915436	4.89403e-16	3.98201e-15
MMP10	3.93593	3.01064	4.91134e-16	3.99518e-15
HOXC9	3.23816	0.719925	4.99597e-16	4.06089e-15
IGHV2-26	2.84727	3.75117	5.02512e-16	4.08306e-15
XXyac-YM21GA2.3	-2.66798	-3.0735	5.11862e-16	4.15522e-15
FAM101A	2.65299	2.72753	5.21224e-16	4.22929e-15
TRIM72	4.28018	1.12855	5.42047e-16	4.39121e-15
RP13-347D8.1	4.16155	-3.1565	5.53618e-16	4.48188e-15
CALCA	8.46368	7.64758	5.54552e-16	4.48842e-15
NXPH1	5.24326	-1.33912	5.63741e-16	4.56071e-15
RP11-676B18.1	5.26751	-1.87335	5.84452e-16	4.71965e-15
CTD-2196E14.5	2.78253	-3.29892	6.06043e-16	4.88622e-15
DRAIC	3.79028	3.23462	6.06366e-16	4.88771e-15
NAALADL2-AS2	5.37643	-0.873953	6.12962e-16	4.93976e-15
IGHV1-69-2	2.65457	5.23173	6.18543e-16	4.98248e-15
IGKV2D-28	4.01653	-0.731132	6.2374e-16	5.02319e-15
RP11-54O7.16	3.0652	-2.7606	6.44076e-16	5.17757e-15
ACMSD	3.14272	0.779357	6.67222e-16	5.36242e-15
PPY2P	5.72055	-2.69124	7.07593e-16	5.67787e-15
RP11-499E14.1	2.54553	-3.12352	7.09125e-16	5.68887e-15
CDK5R2	4.67443	0.654556	7.10967e-16	5.70236e-15
RP11-6F2.5	3.87176	-2.60044	7.1758e-16	5.75411e-15
IGHV3OR16-11	3.37694	-1.66341	7.21995e-16	5.78558e-15
RP11-429J17.5	2.87731	-2.38901	7.33897e-16	5.87963e-15
FAM222A-AS1	2.75635	-1.3979	7.48574e-16	5.99451e-15
LINC01561	3.2662	-2.18549	8.07387e-16	6.44076e-15
HTR1D	2.84359	1.66621	8.08248e-16	6.44472e-15
PIWIL1	5.03655	-1.07655	8.40012e-16	6.68598e-15
MUC6	6.14178	5.87018	8.77624e-16	6.97284e-15
RP11-248B24.1	2.87264	-0.966658	8.90933e-16	7.07541e-15
IGHV3-41	2.53164	-0.387249	9.03276e-16	7.16702e-15
RP11-190J1.3	5.30905	-1.9676	9.06748e-16	7.19134e-15
TNNT1	3.35635	4.48553	9.45045e-16	7.48003e-15
SALRNA1	2.57891	-1.38246	9.53428e-16	7.53964e-15
MTNR1A	3.76368	-2.13324	9.79115e-16	7.73588e-15
PRSS1	6.20864	2.26015	9.91085e-16	7.82522e-15
HNF1A	3.83067	1.1093	9.93001e-16	7.83861e-15
RP11-414H23.3	4.26799	-3.00391	1.00251e-15	7.90667e-15
RP11-402G3.3	3.5786	-2.43316	1.02571e-15	8.07706e-15
RP11-170L3.7	2.82505	-0.900916	1.04333e-15	8.20489e-15
TFPI2	3.85256	7.48175	1.05285e-15	8.27605e-15
RP11-25H12.1	5.21609	-2.88442	1.06627e-15	8.37599e-15
IGSF1	2.84374	0.772273	1.06799e-15	8.38762e-15
IGHV1-17	2.85793	-1.71513	1.06972e-15	8.3975e-15
IGHV1OR21-1	2.84286	-0.568979	1.08093e-15	8.48366e-15
CRYBA2	5.63447	-1.25842	1.11707e-15	8.76147e-15
AC073316.2	3.96998	-1.77466	1.12174e-15	8.79615e-15
RP11-893F2.6	2.97017	-3.14269	1.13899e-15	8.92351e-15
TBX10	5.14587	-1.22355	1.14187e-15	8.94407e-15
SPRR1B	5.95745	2.98328	1.159e-15	9.07626e-15
CASC8	3.05527	-0.141008	1.2115e-15	9.47487e-15
ADGRB1	3.31215	3.56698	1.21628e-15	9.51016e-15
OGDHL	3.33058	1.65124	1.22103e-15	9.54521e-15
AOX2P	3.12749	-3.51352	1.24199e-15	9.69625e-15
HOXC-AS3	5.86498	-1.09767	1.27667e-15	9.95602e-15
PADI3	7.17076	2.50255	1.27874e-15	9.96992e-15
HIST1H2BL	4.06648	-0.714033	1.28086e-15	9.98429e-15
TMEM75	4.30721	-1.12329	1.28563e-15	1.00193e-14
IGKV1-17	2.51143	4.74807	1.3545e-15	1.05305e-14
AC012501.3	5.10254	-1.77829	1.383e-15	1.07451e-14
C6orf183	2.53961	0.798334	1.42886e-15	1.10901e-14
RP11-108K3.2	4.44691	-2.58204	1.49384e-15	1.15758e-14
CTD-2349P21.3	2.74899	-0.655933	1.50526e-15	1.16592e-14
FSIP2	2.85885	1.68795	1.52253e-15	1.17827e-14
SCARNA13	4.47514	2.1241	1.52716e-15	1.18159e-14
IGHJ3P	2.60805	-0.48084	1.55466e-15	1.20156e-14
AC108676.1	2.73106	-0.575774	1.57736e-15	1.21831e-14
RP11-108K3.1	3.97845	-2.48216	1.59345e-15	1.23047e-14
LL0XNC01-131B10.2	2.65619	0.336986	1.60939e-15	1.2417e-14
LHX1	6.74407	-0.301939	1.6152e-15	1.24537e-14
IGHV2-70	2.70533	3.20954	1.64112e-15	1.26453e-14
IGHV3-71	2.52306	0.0200506	1.70937e-15	1.31483e-14
IGKV3OR2-268	2.58635	0.719395	1.7422e-15	1.3395e-14
SCARNA12	4.18767	-0.07794	1.76879e-15	1.35965e-14
RP11-63E9.1	5.08741	-0.260197	1.77474e-15	1.36393e-14
CSAG1	7.67151	1.73517	1.7905e-15	1.37574e-14
TTLL11-IT1	3.19914	-2.0503	1.87663e-15	1.43881e-14
IGKV1D-33	4.031	-0.313109	1.98498e-15	1.51958e-14
SCARNA21	5.25569	-1.05076	1.99622e-15	1.52785e-14
SALL1	5.7952	1.10485	2.04126e-15	1.56097e-14
KRT6A	5.29284	6.42865	2.05025e-15	1.56718e-14
LINC01269	2.57584	-1.00551	2.05236e-15	1.56845e-14
ENO3	2.57093	3.75707	2.08927e-15	1.59494e-14
ELAVL2	3.61971	0.110545	2.33187e-15	1.77555e-14
IGHV1-18	2.52031	6.50379	2.34268e-15	1.78264e-14
TM4SF5	8.16562	1.60381	2.3518e-15	1.78881e-14
SATB2-AS1	2.69434	-2.45348	2.37896e-15	1.80869e-14
ERVV-1	4.37032	-1.85293	2.4589e-15	1.86587e-14
CCDC129	4.40174	1.85852	2.48087e-15	1.88214e-14
RP11-80H5.2	3.11921	-3.6625	2.60111e-15	1.96915e-14
SERPINB5	4.30839	3.8966	2.63281e-15	1.99145e-14
GCM1	2.79613	-1.33045	2.69035e-15	2.03194e-14
IGHV2-5	2.65698	3.30753	2.71916e-15	2.05239e-14
HAL	2.58414	3.23975	2.83513e-15	2.13402e-14
TFF2	11.4252	5.41918	2.94193e-15	2.21066e-14
CTD-2591A6.2	6.01611	-2.29141	2.95257e-15	2.21724e-14
C1orf105	3.19821	-2.65925	3.05482e-15	2.28967e-14
RP4-712E4.2	3.85925	-3.83507	3.08254e-15	2.30898e-14
CHRNA9	5.10162	2.0166	3.1212e-15	2.33695e-14
CSTL1	4.51988	-2.32116	3.15744e-15	2.36009e-14
ERVH48-1	4.78263	2.38541	3.21303e-15	2.39912e-14
XXbac-BPG308K3.5	2.68512	-2.43839	3.25985e-15	2.43254e-14
AGT	3.06685	4.967	3.26411e-15	2.43521e-14
CTD-2509G16.2	2.86061	-3.04516	3.28908e-15	2.45281e-14
SPINK2	2.62312	0.0366991	3.31221e-15	2.4685e-14
TMEM88B	2.69163	-2.18223	3.46426e-15	2.57749e-14
TRIM9	2.69987	1.63443	3.67445e-15	2.72816e-14
LYPD8	4.0512	-0.831875	3.68471e-15	2.7352e-14
OR13Z2P	4.381	-3.20186	3.85545e-15	2.85358e-14
MAFA-AS1	4.20575	-1.56366	3.94128e-15	2.91346e-14
ESPNP	2.74411	-1.53475	3.96237e-15	2.92722e-14
SLC28A2	4.60129	2.5448	4.00529e-15	2.95769e-14
SLC6A3	4.12833	3.12931	4.02871e-15	2.97437e-14
SLC39A5	3.5467	0.431672	4.14665e-15	3.05699e-14
IGHV3-52	2.50336	-0.467986	4.24231e-15	3.12362e-14
RP11-785D18.3	4.61193	0.905632	4.3903e-15	3.22856e-14
RP11-554I8.2	4.29463	0.368796	4.5466e-15	3.34142e-14
CTD-2530N21.5	-2.54266	-2.22065	4.65083e-15	3.41237e-14
THRA1/BTR	4.83894	-1.72296	4.81229e-15	3.52573e-14
RIMS2	3.8685	1.24416	4.85355e-15	3.55229e-14
TF	4.64982	5.37075	4.86466e-15	3.55969e-14
GABRA3	5.89305	1.24701	4.87307e-15	3.56511e-14
LINC00466	4.10601	-3.29839	4.88505e-15	3.57314e-14
IGHV4-61	2.59095	2.70053	4.91484e-15	3.59123e-14
COL25A1	4.54906	3.14945	4.99424e-15	3.64399e-14
CTD-2021H9.3	4.99999	-0.182514	5.05448e-15	3.68415e-14
CDX2	5.51469	0.199199	5.10882e-15	3.72223e-14
TLX1	5.52707	-1.97964	5.11618e-15	3.72683e-14
RP11-320N21.2	2.51885	-3.46956	5.17772e-15	3.77011e-14
AL590226.1	3.78644	-2.93375	5.19399e-15	3.78069e-14
SNORA53	5.23705	1.30518	5.21745e-15	3.7967e-14
RASGEF1C	3.94684	-0.564349	5.27851e-15	3.83956e-14
IGHVII-78-1	3.07558	-3.08969	5.32763e-15	3.87132e-14
RP5-875O13.7	3.31045	-2.32373	5.74825e-15	4.16246e-14
IGHV1-67	2.56885	0.328284	5.80777e-15	4.19786e-14
GTSF1L	2.64917	-3.35818	5.84499e-15	4.22373e-14
HIST2H2AC	2.99076	0.878717	5.89215e-15	4.25451e-14
RP11-124N19.3	3.31732	-2.17622	6.05026e-15	4.36157e-14
CALB1	5.79247	3.6616	6.0871e-15	4.38545e-14
RP11-499O7.7	3.96034	-0.215451	6.1081e-15	4.3988e-14
IGHV4-4	2.89821	2.26042	6.38703e-15	4.59314e-14
AC090954.5	3.59317	-3.09549	6.41183e-15	4.60724e-14
MAGEA3	9.12469	3.08768	6.92542e-15	4.96021e-14
ELFN1-AS1	3.76532	-0.374746	6.96581e-15	4.98813e-14
AC023593.1	3.02736	-3.71409	6.97086e-15	4.98973e-14
IGHV1OR15-9	2.6258	0.638578	7.10235e-15	5.07873e-14
NOVA1-AS1	5.59797	-0.486822	7.10537e-15	5.07986e-14
IGHV1-2	2.63703	5.34843	7.13783e-15	5.10205e-14
MUC5B	3.99224	9.39702	7.48502e-15	5.3416e-14
INA	4.32273	1.7695	7.69404e-15	5.48806e-14
LHX5	5.066	-1.02489	7.69752e-15	5.48884e-14
GCGR	3.42178	-2.06753	8.31354e-15	5.90909e-14
NMNAT2	2.67068	4.2491	8.34841e-15	5.9315e-14
FGF5	5.95902	0.0318706	8.6819e-15	6.15365e-14
CKM	2.85357	0.442932	9.03546e-15	6.39786e-14
SCN4A	3.33276	1.28097	9.16359e-15	6.486e-14
IGKV1D-16	3.20893	2.56691	9.34696e-15	6.61315e-14
FOXE1	4.14481	1.5773	9.37591e-15	6.62967e-14
OVOS2	2.56294	-0.162206	9.57793e-15	6.76577e-14
SNORD15B	4.46684	0.371123	9.60997e-15	6.78705e-14
SNRPCP1	5.19434	-2.48529	9.65932e-15	6.82055e-14
SULT4A1	3.87119	0.192657	9.7474e-15	6.88001e-14
AC012531.25	3.61425	-1.79656	9.75283e-15	6.88247e-14
LY6K	3.48391	3.32453	9.90481e-15	6.98832e-14
CTD-2008P7.1	2.86568	-3.26343	9.97788e-15	7.03568e-14
SLC7A9	2.98998	0.165727	1.05194e-14	7.40283e-14
FETUB	5.82479	-1.71578	1.11148e-14	7.80166e-14
LRRC14B	3.41478	-2.63992	1.11693e-14	7.83839e-14
KIRREL2	3.52773	0.335951	1.12421e-14	7.88479e-14
RP11-625L16.3	3.32595	-2.99037	1.1632e-14	8.15019e-14
UGT2B11	7.17114	0.264799	1.18215e-14	8.27481e-14
PNMA3	2.65457	1.17499	1.25904e-14	8.78186e-14
GFY	6.10544	-0.810292	1.27315e-14	8.86805e-14
ZIC5	5.26261	-0.854792	1.27422e-14	8.87376e-14
AKR1C2	4.54536	8.23854	1.27688e-14	8.88878e-14
FAR2P1	6.50079	0.717322	1.28093e-14	8.91347e-14
FAM86LP	2.74473	-2.73757	1.45879e-14	1.01095e-13
RP11-309M7.1	5.50911	-2.09125	1.48629e-14	1.0288e-13
CTD-2542C24.2	5.17257	-2.3351	1.50486e-14	1.04104e-13
RP11-67K19.3	4.8885	-1.06784	1.51087e-14	1.04479e-13
CH507-42P11.6	3.37837	-2.95929	1.54729e-14	1.06853e-13
PNMA5	5.50799	1.56901	1.59381e-14	1.09787e-13
RP3-523K23.2	3.26315	1.32371	1.59781e-14	1.09999e-13
ACTL8	8.03764	0.333504	1.65563e-14	1.13781e-13
CREG2	2.83099	0.746164	1.70759e-14	1.17102e-13
AC007163.3	3.46098	-3.23213	1.73879e-14	1.19103e-13
MYH6	4.14347	-2.64472	1.75277e-14	1.19968e-13
NPTX1	3.70532	4.95237	1.7581e-14	1.20287e-13
LINC01436	3.2382	3.10762	1.78989e-14	1.22368e-13
AC018641.7	3.92351	-2.37151	1.85215e-14	1.26453e-13
CTD-2066L21.3	4.36166	-2.42038	1.93749e-14	1.32153e-13
CTA-246H3.12	3.73119	-3.36883	1.9858e-14	1.35266e-13
AL109761.5	2.63917	-2.05127	1.99419e-14	1.35811e-13
CTD-2566J3.1	5.40361	-0.429828	2.0181e-14	1.37308e-13
CTD-2016O11.1	3.30826	-3.29681	2.02494e-14	1.37747e-13
KCNQ2	5.48669	0.928891	2.04113e-14	1.38821e-13
BHMT2	2.91048	4.0053	2.13519e-14	1.44913e-13
LINC01529	3.91749	-1.82713	2.25372e-14	1.52548e-13
IGKV1OR22-5	2.82675	-1.15268	2.25802e-14	1.5281e-13
DKFZp434J0226	2.55117	-1.00718	2.28885e-14	1.54838e-13
LINC01468	5.60608	-1.48003	2.3871e-14	1.61269e-13
RP11-96H17.1	4.65619	-2.0008	2.41257e-14	1.62928e-13
IGKV1-13	3.396	-0.912552	2.41394e-14	1.62989e-13
ZMAT4	5.16388	0.696474	2.44722e-14	1.6511e-13
OLFM4	6.75543	4.17314	2.44896e-14	1.65197e-13
CCAT1	5.31207	0.406822	2.44952e-14	1.65203e-13
DLX5	2.60954	0.484616	2.47317e-14	1.66703e-13
PAX7	7.10206	3.4325	2.52086e-14	1.69724e-13
KCCAT211	2.74362	0.0927927	2.5492e-14	1.71535e-13
SLCO1B1	6.73317	-1.01309	2.64845e-14	1.77976e-13
IVL	4.32322	3.09332	2.65975e-14	1.78668e-13
ST8SIA2	3.40237	-0.499134	2.68168e-14	1.80005e-13
CYCSP6	5.46169	-1.73446	2.7337e-14	1.83288e-13
LINC01214	5.58825	-1.52918	2.80583e-14	1.87876e-13
FABP7	6.37186	2.14902	2.83166e-14	1.89499e-13
IGLVI-70	2.6251	-1.23509	2.89805e-14	1.93832e-13
RP13-766D20.4	3.122	-3.09122	2.94633e-14	1.96913e-13
HIST1H4D	5.59557	0.267596	2.96395e-14	1.98015e-13
KB-1991G8.1	2.79431	-0.889847	3.0808e-14	2.05512e-13
RP11-231I16.1	2.54541	-0.900695	3.12732e-14	2.08458e-13
NCAPD2P1	4.40897	-1.80767	3.18093e-14	2.11873e-13
CALCB	4.14102	0.221861	3.18171e-14	2.11885e-13
RP11-114B7.6	4.00218	-2.88952	3.25025e-14	2.16125e-13
TAC4	2.93946	0.770822	3.27414e-14	2.17673e-13
IGBP1P4	3.46441	-2.11215	3.30981e-14	2.20003e-13
CGA	8.90982	3.70027	3.39399e-14	2.25302e-13
PLK5	3.61286	-2.68174	3.39878e-14	2.25536e-13
IGLL1	2.80835	-1.37267	3.42796e-14	2.27388e-13
IGHV1-3	2.91345	1.42087	3.45204e-14	2.289e-13
FTCD	2.77912	-0.56259	3.45594e-14	2.29115e-13
PNPLA5	5.43926	-1.91958	3.48467e-14	2.30977e-13
LINC01587	2.95201	-1.88602	3.51789e-14	2.33091e-13
LINC00491	5.60904	-0.818634	3.66401e-14	2.42501e-13
SLC6A11	3.71412	0.854975	3.71544e-14	2.45722e-13
IGKV2-28	2.96685	0.178185	3.72842e-14	2.46534e-13
IGKV1-16	2.60156	5.10272	3.81647e-14	2.52074e-13
RP11-657O9.1	3.7653	-1.45839	3.85727e-14	2.54627e-13
RP11-353N14.1	3.6333	-3.62596	3.87708e-14	2.55888e-13
RP11-14C10.6	3.47466	-2.79065	3.88053e-14	2.56068e-13
MIR9-3HG	2.71763	2.11353	3.9984e-14	2.63502e-13
CTD-2542C24.14	5.13001	-2.25253	4.0267e-14	2.65318e-13
RP11-275I4.2	2.56497	-3.37113	4.1101e-14	2.70663e-13
IGFL4	2.68326	-1.76339	4.22289e-14	2.77729e-13
LVCAT1	3.84727	-0.604344	4.40716e-14	2.89258e-13
GRM4	3.47072	0.497576	4.50822e-14	2.95399e-13
RP11-526D8.7	4.5803	-2.12553	4.54097e-14	2.97435e-13
RP11-469A15.2	2.70243	-1.0579	4.64292e-14	3.03849e-13
INSL4	8.27931	2.31727	4.72165e-14	3.08756e-13
IGLVIVOR22-1	3.73675	-3.6807	4.79814e-14	3.13528e-13
RP11-1C8.4	5.36101	-2.04759	4.86377e-14	3.17699e-13
RP11-1260E13.1	3.55126	0.485012	4.8846e-14	3.18922e-13
RP11-302F12.3	5.08793	-1.60531	4.88519e-14	3.18922e-13
IGHV3-64	3.00546	2.34104	4.91324e-14	3.20694e-13
CDA	2.60095	4.10769	4.95232e-14	3.23067e-13
XAGE1B	3.30615	-2.32596	5.06969e-14	3.30662e-13
RP11-383J24.1	4.42299	-2.85721	5.07908e-14	3.31214e-13
AC026248.1	4.93954	-2.49425	5.36235e-14	3.48917e-13
MAGEA12	8.41442	2.17957	5.36926e-14	3.49302e-13
DUSP5P2	2.67036	-3.40903	5.64473e-14	3.66618e-13
LINC00941	3.08955	0.409893	6.10422e-14	3.95448e-13
PRAP1	4.11704	1.16706	6.36964e-14	4.1204e-13
AFP	8.79254	2.73601	6.3819e-14	4.12683e-13
HOXA13	6.44949	-0.150785	6.43827e-14	4.16176e-13
AC144450.2	2.54979	-1.08107	6.45529e-14	4.17124e-13
CTC-499J9.1	4.65493	-2.33323	6.46164e-14	4.17459e-13
PRDM13	5.4957	-2.18179	6.54891e-14	4.22559e-13
MYBPH	3.38478	1.72909	6.7805e-14	4.37104e-13
HIST1H3F	7.04097	-0.562823	6.92566e-14	4.46056e-13
AC090505.6	2.52436	-3.46115	7.21981e-14	4.64158e-13
IGHV3OR16-10	2.64561	-1.50425	7.33294e-14	4.71176e-13
MIR148A	2.56341	-3.48488	7.40385e-14	4.75388e-13
SUN3	3.88503	-0.167324	7.72766e-14	4.95461e-13
RP11-95M15.1	4.13247	-2.13097	7.74869e-14	4.9672e-13
GPR78	2.67107	-0.634571	7.94559e-14	5.08515e-13
SLC38A11	3.02902	1.09941	8.02272e-14	5.13173e-13
PLD5	2.77579	2.47085	8.1569e-14	5.21098e-13
IGKV1OR22-1	2.9186	-0.174308	8.17754e-14	5.22229e-13
FNDC1-IT1	2.94619	-3.52823	8.28565e-14	5.28942e-13
IGKV2OR22-4	2.51219	-0.253151	8.38498e-14	5.34514e-13
RP11-474D1.3	7.52009	1.52385	8.44314e-14	5.38125e-13
CTC-321K16.1	3.62847	-2.49657	8.76208e-14	5.58052e-13
CALML3	5.59875	1.63716	8.80105e-14	5.60433e-13
LINC00518	4.66711	-3.40626	8.87987e-14	5.65148e-13
POU6F2	4.03965	2.19786	8.99594e-14	5.72022e-13
AC144450.1	2.54888	-1.34205	9.03348e-14	5.74171e-13
ZBTB8B	2.76698	-0.871455	9.20616e-14	5.84342e-13
LINC01287	5.60525	0.539181	9.60469e-14	6.08659e-13
RP11-423E7.2	3.0994	-1.00822	9.96014e-14	6.30619e-13
HIST1H4B	5.61166	-0.414438	9.97098e-14	6.31193e-13
AC112721.1	2.84599	-2.67014	1.01069e-13	6.39684e-13
KRT3	3.53255	-1.81376	1.01604e-13	6.42954e-13
RP11-46A10.2	2.66027	-2.42531	1.03298e-13	6.53322e-13
AC141930.2	3.04336	-3.17586	1.03752e-13	6.55964e-13
LINC01296	2.60115	-0.99434	1.05252e-13	6.6497e-13
SNORA23	6.69496	1.10534	1.07227e-13	6.76968e-13
RP11-545J16.1	5.53165	-2.83172	1.10541e-13	6.97295e-13
LINC00626	3.48665	-2.77333	1.13145e-13	7.12809e-13
FAM83B	3.26718	1.23957	1.16927e-13	7.35587e-13
RP11-297L17.2	5.25602	-2.42652	1.17226e-13	7.37341e-13
KLK12	5.98109	4.90087	1.20148e-13	7.54783e-13
CTC-327F10.5	3.54888	-3.43697	1.21304e-13	7.61505e-13
RP11-481A20.10	3.15589	-3.87275	1.24399e-13	7.79556e-13
WNT16	4.20431	1.88388	1.26608e-13	7.92978e-13
SALL3	5.90478	0.0617216	1.28751e-13	8.05969e-13
HOXA11-AS	4.35615	-1.39624	1.29002e-13	8.07258e-13
CELF3	4.60687	1.63161	1.29545e-13	8.1037e-13
MAGEA10	8.64359	1.8464	1.30332e-13	8.1515e-13
HEPHL1	3.15902	0.6211	1.30801e-13	8.17937e-13
AC005537.2	3.44138	-0.838833	1.35927e-13	8.48345e-13
LINC01305	4.83194	-2.44002	1.36184e-13	8.49805e-13
AKR1C4	4.65725	0.516833	1.37873e-13	8.59889e-13
DLX1	3.56678	-1.92174	1.37905e-13	8.59934e-13
SLC13A5	3.35799	0.510426	1.39904e-13	8.71635e-13
COL2A1	5.88795	3.87568	1.42748e-13	8.8904e-13
ONECUT3	5.85066	0.597989	1.44496e-13	8.99137e-13
LINC01234	5.36436	0.306153	1.45183e-13	9.02937e-13
RP11-1042B17.3	3.0429	-3.21448	1.46535e-13	9.11189e-13
AGGF1P1	2.61476	-3.37744	1.48597e-13	9.23041e-13
TMPRSS11D	4.00273	-0.639944	1.48808e-13	9.24186e-13
SCARNA5	6.84131	3.33664	1.55793e-13	9.6571e-13
UG0898H09	4.56937	-0.46686	1.56643e-13	9.70637e-13
RP11-644C3.1	3.42044	-3.65729	1.63905e-13	1.01422e-12
MC4R	2.72637	-2.7939	1.67482e-13	1.03545e-12
POU6F2-AS2	6.23632	-1.55952	1.67739e-13	1.03668e-12
RP11-627G23.1	3.04839	2.83066	1.71723e-13	1.06001e-12
SCARNA22	3.90064	-2.29952	1.79029e-13	1.10376e-12
RP11-346D19.1	5.00345	-2.90824	1.79076e-13	1.10386e-12
IGHV3-76	2.62325	-1.46841	1.82433e-13	1.12339e-12
EPHA8	4.12388	-1.90671	1.84455e-13	1.13544e-12
RP11-497G19.1	4.78992	0.674783	1.84811e-13	1.13743e-12
RNF225	2.56707	-1.15136	1.85361e-13	1.14062e-12
RPS16P9	4.57011	-2.3444	1.93037e-13	1.18621e-12
CTD-2162K18.4	2.71664	-0.918238	1.97648e-13	1.2135e-12
HOXC-AS1	3.31044	-1.8379	2.00394e-13	1.22972e-12
SNORA71C	2.61345	-1.26906	2.01571e-13	1.23651e-12
AMBP	3.90792	3.71771	2.18935e-13	1.33886e-12
RP11-231D20.2	2.55079	-2.51201	2.21765e-13	1.355e-12
CTA-384D8.31	2.70749	-0.963841	2.25628e-13	1.37765e-12
RP11-191L9.4	5.55411	-2.29554	2.26305e-13	1.38155e-12
RP11-3B12.5	4.8288	-1.60026	2.3313e-13	1.42125e-12
MIR137HG	5.02797	-1.63508	2.35704e-13	1.43621e-12
APCDD1L-AS1	3.19038	-0.458475	2.37368e-13	1.4456e-12
RN7SL4P	3.98592	2.43001	2.4109e-13	1.46726e-12
RP11-664H17.1	3.32386	-1.9261	2.43874e-13	1.4837e-12
RP11-334A14.8	3.32956	-0.644994	2.45527e-13	1.49349e-12
ZG16B	2.55576	2.78989	2.48464e-13	1.51032e-12
RP6-114E22.1	4.70392	-1.43151	2.50253e-13	1.52075e-12
ETNPPL	6.23156	0.656186	2.59224e-13	1.57303e-12
HIST2H2AB	5.3931	-0.603418	2.71978e-13	1.64677e-12
HIST1H2BI	6.69579	-0.733464	2.79653e-13	1.69151e-12
CTD-3064H18.4	3.53711	-0.814016	2.87301e-13	1.73629e-12
RP11-294C11.4	3.79623	-2.04361	3.03162e-13	1.8281e-12
SNORA38B	4.24012	-2.08229	3.0712e-13	1.85007e-12
IGHJ1	2.72252	-1.27818	3.08147e-13	1.85532e-12
HRG	5.11687	-1.09883	3.10511e-13	1.86828e-12
TGM5	3.06728	-0.963899	3.29044e-13	1.97543e-12
LINC01611	5.46388	-2.74299	3.39328e-13	2.03511e-12
AQP6	2.70934	-0.227812	3.45389e-13	2.07006e-12
SCARNA10	6.42848	1.51959	3.49484e-13	2.09319e-12
RP4-778K6.3	2.61438	-1.48562	3.61409e-13	2.1606e-12
NFE4	4.24355	0.93106	3.61517e-13	2.16088e-12
KCNK9	3.92974	-0.273185	3.66143e-13	2.18779e-12
AC012501.2	5.17527	-3.08344	3.69729e-13	2.20847e-12
TLX2	2.91074	-1.83691	3.7249e-13	2.22422e-12
RP11-114H23.2	3.1587	-2.10086	3.73093e-13	2.22707e-12
AC006262.5	3.86603	-1.24904	3.74142e-13	2.2322e-12
CA10	5.03088	1.46696	3.7642e-13	2.24466e-12
LINC01518	5.79722	-2.33084	3.88097e-13	2.31206e-12
AC083884.8	2.828	-0.460632	3.91361e-13	2.32984e-12
RP11-60A8.1	5.06242	-1.14911	3.98214e-13	2.36918e-12
MAGEA6	8.98675	2.76985	3.9937e-13	2.37473e-12
CTC-480C2.1	5.54632	-2.42111	4.01405e-13	2.38643e-12
AF127577.8	5.88968	-1.59167	4.02993e-13	2.39547e-12
SNORD94	2.59777	-0.280365	4.0386e-13	2.40022e-12
C3orf30	3.41592	-2.27408	4.04029e-13	2.40083e-12
XX-C2158C6.3	3.83606	-3.00489	4.1939e-13	2.48752e-12
LINC01213	3.93194	-2.67799	4.24779e-13	2.51822e-12
RP11-299H22.3	3.16443	0.481206	4.25572e-13	2.5225e-12
LINC01226	2.89129	-1.71738	4.65025e-13	2.74901e-12
RP11-376O6.2	3.83695	-3.61587	4.70954e-13	2.78127e-12
IGHV3-73	2.89662	4.97999	4.74065e-13	2.79778e-12
HIST1H2AH	5.87414	-0.859674	4.74235e-13	2.79832e-12
IGKV1OR9-2	3.04597	-2.58992	4.76615e-13	2.81096e-12
AC114803.3	3.97074	-3.78523	4.80174e-13	2.8303e-12
Six3os1_2	4.08127	-3.72719	4.88316e-13	2.87662e-12
KHDC1L	4.7895	-1.35909	5.14092e-13	3.02094e-12
RP11-138A9.2	3.40881	1.0771	5.16409e-13	3.03355e-12
LINC00682	5.29795	-2.64036	5.33872e-13	3.13147e-12
MUC2	6.01267	2.87066	5.37722e-13	3.15249e-12
IGKV1-39	2.76343	1.50793	5.4495e-13	3.19222e-12
DDX4	2.84547	-2.62317	5.4632e-13	3.19972e-12
CTB-55O6.4	2.76439	-0.542347	5.54716e-13	3.24782e-12
RP11-227H15.4	3.47044	-2.2889	5.60201e-13	3.27886e-12
RP11-379K22.3	4.00622	-1.18769	5.85052e-13	3.42035e-12
BNIP3P24	3.12869	-2.95194	5.9114e-13	3.4531e-12
BPIFA1	4.94351	8.5983	6.07303e-13	3.54402e-12
LINC01564	2.73203	-0.524889	6.14948e-13	3.58745e-12
AC018890.6	3.28393	-0.341734	6.15607e-13	3.5907e-12
SLC38A3	3.30335	1.15259	6.55527e-13	3.81352e-12
KRT78	3.04117	-0.77989	6.57401e-13	3.82316e-12
USH1C	3.80424	2.47597	6.59492e-13	3.8347e-12
AC079753.5	4.27358	-1.93344	6.69961e-13	3.89366e-12
AHSG	4.17499	-2.32932	6.70494e-13	3.89612e-12
ACTG1P22	2.68542	-2.11081	6.78693e-13	3.94246e-12
BCL2L12P1	2.78206	-3.52099	7.03241e-13	4.08105e-12
IGKV2D-40	2.78436	2.09281	7.04999e-13	4.09058e-12
UNC13A	2.93552	2.17281	7.09321e-13	4.11432e-12
HOXC8	2.65405	0.0300904	7.37024e-13	4.26733e-12
RP4-536B24.4	2.85351	-3.46831	7.40917e-13	4.28847e-12
CALY	3.98704	0.588015	7.49612e-13	4.33385e-12
RP11-771K4.1	3.13492	-1.94708	7.50324e-13	4.33688e-12
SNORA79	5.07942	-0.391885	7.66484e-13	4.42517e-12
ALG1L3P	3.86995	-1.95965	7.81064e-13	4.50687e-12
HOXC12	7.99988	0.912435	8.15878e-13	4.70393e-12
RP11-237N19.3	4.0481	-2.92506	8.31436e-13	4.78974e-12
C1QL2	4.87047	1.33497	8.43007e-13	4.85482e-12
CNGB3	2.75726	-1.16217	8.51451e-13	4.90186e-12
USH1G	3.37407	-1.20464	8.63258e-13	4.9658e-12
TRPA1	2.66285	0.129913	8.64442e-13	4.97181e-12
RP5-823G15.5	3.24616	-2.14335	8.89073e-13	5.11015e-12
LINC00676	9.9937	2.05462	8.93891e-13	5.13618e-12
ADGRG7	6.35036	-0.593896	9.13188e-13	5.24366e-12
RP11-405A12.2	2.83043	-1.44351	9.163e-13	5.25898e-12
A1CF	4.45975	-0.309087	9.20333e-13	5.28127e-12
SYNPR	3.98803	-2.50482	9.24468e-13	5.30414e-12
HIST1H3A	3.99498	-1.28425	9.35607e-13	5.36632e-12
RNU4-1	7.37727	2.79636	9.42269e-13	5.40191e-12
RP11-114M1.2	4.73866	-3.08601	9.67913e-13	5.54176e-12
HIST1H2AB	5.90111	-1.07826	9.95381e-13	5.69351e-12
AC092535.3	2.70226	-1.35798	9.98016e-13	5.70674e-12
RAET1L	3.81687	-2.07195	1.00108e-12	5.72332e-12
PRKCG	2.52485	-1.38835	1.00355e-12	5.73562e-12
CAMK2B	3.04443	1.61601	1.01048e-12	5.77335e-12
RET	3.00057	3.63074	1.01393e-12	5.79121e-12
RP4-738P15.1	3.25249	-1.96461	1.01637e-12	5.80421e-12
RP11-359E19.2	4.54991	1.17856	1.02931e-12	5.87529e-12
DMRT1	4.53931	-2.19983	1.03531e-12	5.90858e-12
NTSR1	4.32211	0.897747	1.04525e-12	5.9624e-12
SLC30A2	2.8203	0.0593719	1.06768e-12	6.08546e-12
GCNT1P4	4.06725	-3.41312	1.10906e-12	6.31319e-12
RP11-555J4.3	4.65428	-3.30475	1.1105e-12	6.31937e-12
KRT20	7.39946	3.86842	1.1181e-12	6.36057e-12
SLC14A2	4.26422	2.86921	1.13252e-12	6.44057e-12
KRT75	6.4864	0.588365	1.15154e-12	6.54555e-12
RP11-495P10.7	2.73479	-2.63085	1.15482e-12	6.56317e-12
DPYSL5	6.66244	0.52721	1.18442e-12	6.726e-12
RP11-527D7.1	3.92343	-2.48795	1.19223e-12	6.76709e-12
RP11-103J17.2	6.55091	-1.60101	1.20306e-12	6.82749e-12
CA7	2.67584	-2.49586	1.20497e-12	6.83612e-12
HIST1H3I	6.11264	-1.19314	1.24196e-12	7.03926e-12
ANKRD18B	2.84621	0.401154	1.24613e-12	7.06174e-12
IGKV3D-7	3.28778	-1.47804	1.28889e-12	7.29643e-12
VTCN1	2.78964	3.37306	1.29844e-12	7.34643e-12
IGHV1OR16-1	2.72722	-1.8302	1.31574e-12	7.4384e-12
LL22NC03-N64E9.1	3.06961	-3.264	1.31817e-12	7.45095e-12
RNU4-2	7.06179	4.36672	1.35578e-12	7.65498e-12
MAGEA8	5.06243	-0.086404	1.35853e-12	7.66927e-12
RP11-65D17.1	2.97296	-2.28748	1.37633e-12	7.76483e-12
HIST1H4A	5.43517	-1.58989	1.38321e-12	7.80115e-12
CTD-2083E4.7	3.19213	-2.96902	1.44573e-12	8.13699e-12
RP11-417L19.2	3.62385	-3.08266	1.44698e-12	8.1426e-12
IGKV2-40	4.10459	-3.15554	1.45745e-12	8.19775e-12
FAM169B	5.21083	-1.30188	1.47658e-12	8.30006e-12
SNORA71D	7.3038	-0.68658	1.55645e-12	8.7269e-12
AC092484.1	5.01511	-1.55221	1.57231e-12	8.81288e-12
RP11-25L3.3	3.83354	-3.2566	1.59667e-12	8.94112e-12
RP11-1C8.7	4.90362	-2.34066	1.61323e-12	9.03241e-12
RN7SL313P	2.97836	-3.88456	1.61381e-12	9.03424e-12
GLYATL2	4.55462	0.817716	1.67726e-12	9.37462e-12
ALOX15P2	4.01973	-1.0441	1.69154e-12	9.45147e-12
HOXB8	3.62056	1.75901	1.7024e-12	9.50763e-12
SYT13	4.07148	3.91939	1.71115e-12	9.55501e-12
INSM1	4.88376	2.29527	1.71443e-12	9.57185e-12
EVX1	4.74454	-2.51044	1.73609e-12	9.67905e-12
IGKV1OR2-6	2.67286	0.123753	1.74624e-12	9.7341e-12
EMX1	3.29272	-1.53881	1.75297e-12	9.76854e-12
IGLV1-36	2.92129	3.70191	1.81293e-12	1.01011e-11
KCNC2	6.11039	-0.50784	1.82993e-12	1.01894e-11
RNY4P19	2.85613	-2.91384	1.83376e-12	1.02075e-11
SERPINB4	4.9297	0.979134	1.83612e-12	1.02191e-11
FOXE3	3.16407	-2.50865	1.85942e-12	1.03439e-11
ASNSP1	6.552	-1.37099	2.02351e-12	1.12198e-11
WDR87	4.28747	0.1956	2.02886e-12	1.1247e-11
CALML5	7.42531	2.56572	2.07333e-12	1.14834e-11
COL11A2	2.74305	2.30376	2.21505e-12	1.2234e-11
NAT16	2.93968	-2.30902	2.22876e-12	1.23061e-11
IGKV1D-39	3.00686	0.6874	2.23363e-12	1.23289e-11
DPP10-AS1	3.17784	0.530654	2.24908e-12	1.24123e-11
LIN28A	6.67247	0.24599	2.31473e-12	1.27548e-11
RP5-984P4.6	5.98871	-2.13077	2.33641e-12	1.28722e-11
RP1-35C21.2	3.74236	-2.92173	2.33722e-12	1.28747e-11
DSG4	4.79831	-2.51652	2.35005e-12	1.29413e-11
CTA-280A3.2	4.60639	-3.26734	2.35405e-12	1.29613e-11
RP11-829H16.3	2.57084	-2.07498	2.3603e-12	1.29897e-11
RP11-242J7.1	3.22755	-1.49753	2.38845e-12	1.31365e-11
IGLV3-32	2.85192	-2.66674	2.40006e-12	1.31962e-11
IGKV5-2	2.79292	2.2381	2.41982e-12	1.33007e-11
ERVV-2	5.54507	-2.13535	2.43897e-12	1.34019e-11
CEL	3.17409	2.10791	2.48572e-12	1.36513e-11
SLC9A4	5.59655	0.267238	2.49256e-12	1.36858e-11
SSTR5-AS1	5.36618	-0.908223	2.58418e-12	1.41713e-11
THEG	3.53516	-1.23998	2.59452e-12	1.42257e-11
RETNLB	4.17101	-2.78222	2.60136e-12	1.42566e-11
IGLV3-29	3.32368	-1.72002	2.616e-12	1.43347e-11
ALX3	5.14487	-1.9726	2.67973e-12	1.46635e-11
TEX19	4.82687	-0.320633	2.71512e-12	1.4848e-11
GABRQ	3.5299	-0.772857	2.7508e-12	1.50338e-11
INSRR	3.10304	-1.49192	2.77827e-12	1.51769e-11
C6orf15	5.65095	-1.14435	2.87816e-12	1.56936e-11
SNORA12	3.70609	-0.745173	2.91999e-12	1.59046e-11
A2ML1	3.67253	1.3074	2.93426e-12	1.59749e-11
SPRR2D	4.96267	1.90169	2.94066e-12	1.60049e-11
HIST1H2BB	6.53497	-0.782028	2.98266e-12	1.62235e-11
IGHV1OR16-3	2.89146	-2.11683	3.0257e-12	1.64526e-11
CTC-501O10.1	2.97245	-3.07358	3.19309e-12	1.73442e-11
SYT6	2.67339	-1.48978	3.2893e-12	1.78449e-11
DMRTC2	5.61616	-1.1264	3.41788e-12	1.85085e-11
OTX2	6.94803	-1.51241	3.43477e-12	1.85972e-11
RP11-352B15.2	6.07187	-2.08915	3.52431e-12	1.90703e-11
LL22NC03-63E9.3	3.05205	-3.39912	3.53216e-12	1.91098e-11
CNTNAP4	4.34628	-1.61195	3.55248e-12	1.92169e-11
DCAF12L2	3.45642	-1.74728	3.56945e-12	1.92999e-11
C10orf90	3.89229	-1.72769	3.59545e-12	1.94315e-11
FSTL4	2.57622	4.19835	3.62469e-12	1.95776e-11
IGHV3-75	2.5279	-1.80859	3.67366e-12	1.983e-11
F7	2.92708	0.127957	3.70242e-12	1.99792e-11
RP11-116O18.1	5.00579	2.84277	3.80624e-12	2.04958e-11
RP4-809F18.1	4.13408	-1.18101	3.81833e-12	2.05547e-11
SNX18P2	4.08956	-3.43808	3.94706e-12	2.12251e-11
LINC01299	5.97158	-2.16359	3.96733e-12	2.13276e-11
PRAC2	5.15551	-2.0277	3.99945e-12	2.14938e-11
LLNLR-276H7.1	3.03704	-3.39265	4.03301e-12	2.16643e-11
AC021218.2	3.07334	-0.188109	4.13276e-12	2.21833e-11
HMP19	5.19218	1.69517	4.27513e-12	2.29163e-11
TM4SF20	6.65282	1.69861	4.45138e-12	2.38215e-11
RP11-380D23.2	5.667	-2.56161	4.48418e-12	2.39753e-11
TNNC2	2.86012	3.02615	4.53105e-12	2.42113e-11
Metazoa_SRP	3.46399	1.5964	4.64906e-12	2.48045e-11
CDHR5	3.60643	1.98799	4.69381e-12	2.50245e-11
AC009410.1	4.9501	-2.13765	4.88391e-12	2.5995e-11
LINC01511	6.0189	0.533717	4.97897e-12	2.64692e-11
JPH3	2.80067	0.882964	5.04306e-12	2.67899e-11
GIP	4.53966	-2.81803	5.05853e-12	2.6864e-11
RP11-395N3.1	2.86562	-2.37944	5.3234e-12	2.82199e-11
CNTNAP2	2.97652	2.91689	5.38532e-12	2.85353e-11
IGHV3-36	2.55268	-3.01587	5.40896e-12	2.86478e-11
NLRP11	3.85476	-0.730814	5.64609e-12	2.98458e-11
MUC16	2.82579	5.94579	5.69883e-12	3.01111e-11
MSLNL	3.28825	1.87765	5.71251e-12	3.01789e-11
AF015262.2	3.44165	-3.64691	5.717e-12	3.01981e-11
LL22NC03-102D1.18	3.17866	-3.88522	5.73506e-12	3.028e-11
RP11-282K24.3	2.60269	0.0564179	5.81381e-12	3.06684e-11
SBSN	4.22223	0.921975	6.09165e-12	3.20911e-11
MAGEC2	7.79638	1.70766	6.29536e-12	3.31347e-11
MIA	3.71318	0.33576	6.33925e-12	3.33509e-11
GS1-120K12.4	5.05257	-2.98817	6.39662e-12	3.36278e-11
EPS15P1	3.03634	-2.32446	6.45505e-12	3.39249e-11
TAC3	5.26477	0.297604	6.52567e-12	3.42909e-11
ERN2	3.10969	4.60924	6.60883e-12	3.47176e-11
SLC6A17	2.62348	0.226582	6.90949e-12	3.62434e-11
RN7SL5P	3.19899	0.455567	6.99072e-12	3.66478e-11
CLRN3	2.83082	-0.406399	6.99533e-12	3.66666e-11
RP11-328K4.1	4.02643	-2.68707	7.15436e-12	3.74891e-11
RPSAP58	3.05031	-1.25899	7.3428e-12	3.84538e-11
RP11-20F18.1	5.1761	-2.8198	7.50444e-12	3.92597e-11
IGKV1OR2-9	2.70306	-2.74693	7.54195e-12	3.94443e-11
AC079466.1	7.00826	-0.558739	7.62337e-12	3.98114e-11
SLC1A7	3.0307	4.92326	7.63931e-12	3.98888e-11
KCNU1	6.26938	-0.949451	7.84262e-12	4.09082e-11
GFRA3	3.00674	4.48187	8.01317e-12	4.17219e-11
AP000696.2	3.9039	-3.20562	8.03252e-12	4.18066e-11
HOXD4	2.80491	-1.03242	8.04811e-12	4.18816e-11
OBP2A	4.57334	0.11456	8.05547e-12	4.19137e-11
RP11-1007I13.4	3.51151	-3.14685	8.28806e-12	4.30482e-11
VSIG1	3.35256	5.81984	8.2961e-12	4.30826e-11
SLC18A3	6.66729	-1.0601	8.64131e-12	4.48042e-11
ST7-OT4	2.79905	-0.988999	8.88561e-12	4.59701e-11
RLN3	2.55641	-1.59074	9.23406e-12	4.76963e-11
NGB	5.70894	-1.68995	9.246e-12	4.7751e-11
SLCO1B7	5.73542	-2.68241	9.54839e-12	4.92267e-11
RP11-445O3.3	5.2234	-1.61798	9.59403e-12	4.94549e-11
LINC00483	4.1395	-2.3773	9.63192e-12	4.96141e-11
RP3-410C9.2	3.69798	-1.47884	1.00765e-11	5.18139e-11
CGB5	7.61067	0.96298	1.01085e-11	5.19636e-11
KRT17	2.76417	6.94319	1.03098e-11	5.29446e-11
B4GALNT2	3.72658	3.11671	1.04105e-11	5.34308e-11
FAR2P4	5.41605	-1.35625	1.05544e-11	5.41298e-11
RP5-1119A7.14	2.89845	-1.64024	1.06432e-11	5.45458e-11
NIFKP3	3.24948	-3.52107	1.06591e-11	5.46116e-11
RP11-310P5.1	3.05516	-3.98239	1.07446e-11	5.50102e-11
IGKV1OR2-11	2.63193	-1.79404	1.0817e-11	5.53567e-11
SOHLH1	5.44666	-1.82843	1.08522e-11	5.55208e-11
SLC5A5	3.16521	1.91143	1.08803e-11	5.56568e-11
LINC00567	3.41747	-1.56438	1.08939e-11	5.57182e-11
CAB39P1	2.80925	-3.86049	1.11415e-11	5.6919e-11
FOXL2NB	4.36397	-2.59391	1.12124e-11	5.7273e-11
RP11-401O9.4	3.46114	-2.21922	1.15613e-11	5.89362e-11
CTD-2258A20.3	3.17834	-3.69332	1.16893e-11	5.95629e-11
LIN28B	7.66752	-0.212693	1.18716e-11	6.04091e-11
CHRNB2	3.17938	0.682652	1.18927e-11	6.05039e-11
HOXA10-AS	4.16393	-2.83431	1.20675e-11	6.13141e-11
MYPN	3.97591	-0.842947	1.21641e-11	6.17873e-11
ZNF280A	4.84951	-2.24936	1.22257e-11	6.20822e-11
LINC00251	4.28224	-3.62615	1.22741e-11	6.23191e-11
RP11-800A18.4	2.71607	-2.11434	1.25331e-11	6.36066e-11
RP11-58O9.2	2.7524	0.680168	1.25743e-11	6.38066e-11
HOXD11	5.82615	-1.52173	1.26956e-11	6.4404e-11
RP11-348J24.2	3.70725	-1.72966	1.27783e-11	6.47865e-11
ERVK-28	3.13846	-3.63918	1.32157e-11	6.68987e-11
LBP	4.60684	2.44652	1.41175e-11	7.13517e-11
RP11-513G11.2	4.37484	-2.6101	1.41741e-11	7.16277e-11
RN7SL12P	3.12867	-3.94464	1.41944e-11	7.17201e-11
RP11-368L12.1	3.50886	-2.63236	1.41965e-11	7.17202e-11
AC010091.1	5.32241	0.315512	1.46313e-11	7.38117e-11
REG1A	7.87233	2.67655	1.48013e-11	7.46375e-11
DIRC1	2.72031	-3.51946	1.50535e-11	7.58123e-11
OR13K1P	3.52715	-3.34765	1.51426e-11	7.62287e-11
TAF1L	2.86017	-2.1866	1.53257e-11	7.71287e-11
POU6F2-AS1	4.44609	-3.30846	1.55286e-11	7.80944e-11
MAEL	4.04943	1.79956	1.55942e-11	7.84021e-11
RP11-445O3.1	4.39602	-3.5679	1.57577e-11	7.92014e-11
SMPX	2.59594	-1.42531	1.596e-11	8.01618e-11
DHRS2	3.34176	3.04118	1.6345e-11	8.19909e-11
SLC38A8	4.23787	-0.626425	1.64545e-11	8.25169e-11
MCF2	2.59343	-0.996008	1.6462e-11	8.25309e-11
AC069277.2	4.29358	-1.75299	1.67288e-11	8.38333e-11
RP11-21B23.2	5.73586	-2.6928	1.69625e-11	8.49441e-11
HOXB-AS4	4.27519	-2.25129	1.6999e-11	8.51149e-11
MSTN	4.1821	1.71287	1.71234e-11	8.57037e-11
RP11-156K13.2	3.86919	-3.62871	1.71238e-11	8.57037e-11
RP11-119J18.1	3.02861	-2.96723	1.73305e-11	8.66769e-11
ARL2BPP4	2.6487	-2.29476	1.75436e-11	8.76674e-11
RP11-109E24.1	2.56229	-3.34711	1.75458e-11	8.76674e-11
TFF3	2.92132	6.86476	1.79173e-11	8.94436e-11
LINC00536	3.45856	-3.90728	1.82538e-11	9.10892e-11
LINC01385	5.28102	-2.82028	1.91662e-11	9.54675e-11
ITIH6	2.92451	-1.42546	1.96076e-11	9.76252e-11
RP11-553A10.1	3.03619	-0.0181002	2.0076e-11	9.98591e-11
NDP	3.28068	0.552962	2.05212e-11	1.01988e-10
PLAC4	3.80859	1.92135	2.09645e-11	1.0406e-10
ISL1	4.41023	0.21266	2.1508e-11	1.06608e-10
ASCL1	5.23191	5.10173	2.15285e-11	1.06695e-10
NPTX2	2.58374	3.01761	2.216e-11	1.09672e-10
ISM2	3.41716	-1.31564	2.22354e-11	1.1003e-10
NPBWR1	3.2933	-0.636637	2.27339e-11	1.12371e-10
CTD-2196E14.8	3.49288	-1.20266	2.28732e-11	1.13044e-10
SCARNA7	4.58239	1.97672	2.32082e-11	1.14588e-10
IGKV1D-27	3.00019	-0.0714349	2.36734e-11	1.16819e-10
CTC-343N3.1	2.90636	-0.698158	2.36903e-11	1.16887e-10
RP11-758M4.4	5.01874	-0.908751	2.42743e-11	1.19635e-10
RP1-27K12.2	5.61384	2.75448	2.48818e-11	1.22493e-10
AP000859.4	4.17953	-3.6775	2.5049e-11	1.23213e-10
RP11-157G21.2	2.86178	-0.177832	2.57128e-11	1.26303e-10
LINC01021	4.11959	-0.698775	2.58635e-11	1.26973e-10
AP003900.6	5.90431	-2.55091	2.60175e-11	1.27694e-10
FLJ22447	2.61554	1.51442	2.60478e-11	1.27825e-10
SLC35F4	3.28891	-2.30831	2.64826e-11	1.29887e-10
UGT1A6	4.50053	3.14247	2.65244e-11	1.30074e-10
IGKV2OR22-3	2.63293	-1.34937	2.65849e-11	1.30352e-10
AC008063.3	3.0228	-3.73044	2.66217e-11	1.30515e-10
PROKR1	3.17954	-1.36577	2.6814e-11	1.31421e-10
AP001429.1	2.66647	-1.75524	2.69464e-11	1.32034e-10
KLF2P1	5.80522	-1.9294	2.70178e-11	1.32347e-10
IGLV5-48	2.6263	-0.636971	2.7705e-11	1.35638e-10
RP11-108K3.3	3.33504	-4.05282	2.79757e-11	1.36869e-10
DSCAM-AS1	7.91146	3.84558	2.82674e-11	1.38221e-10
RGS7	2.92173	0.279963	2.84434e-11	1.39023e-10
MIR181A1HG	3.32488	-0.862442	2.95402e-11	1.44205e-10
AC009236.2	3.46665	-4.00286	2.96311e-11	1.44609e-10
GS1-594A7.3	2.78375	-2.46999	2.9951e-11	1.4615e-10
C20orf141	4.4854	-3.39455	2.99881e-11	1.46311e-10
IGHD3-22	2.78187	-3.49397	3.05526e-11	1.49004e-10
RP11-13K12.1	3.24468	-0.154877	3.07214e-11	1.49806e-10
RP11-946P6.4	2.7243	-3.6853	3.19696e-11	1.55615e-10
TNNI3	2.73611	1.5966	3.21185e-11	1.56298e-10
FZD9	2.64424	1.09922	3.25956e-11	1.5851e-10
PSG1	8.36953	-0.208074	3.32833e-11	1.61766e-10
RP11-209E8.1	4.68145	-3.22241	3.33229e-11	1.61936e-10
RP11-78F17.1	3.50785	-2.51701	3.36584e-11	1.63477e-10
SCG2	3.38887	4.56883	3.39831e-11	1.65008e-10
IGKV1OR2-3	2.50974	-1.657	3.46974e-11	1.68315e-10
NR0B1	6.59625	2.35032	3.52169e-11	1.70649e-10
PRKRIRP3	2.65151	-3.76063	3.60918e-11	1.74745e-10
AKR1C1	3.23281	8.08854	3.67371e-11	1.77796e-10
AKR1B10P1	5.81974	-1.359	3.67619e-11	1.77868e-10
LGALS4	3.85681	5.66822	3.71778e-11	1.79733e-10
RP11-445O3.2	5.07077	-2.55121	3.73207e-11	1.80364e-10
IGKV1D-12	2.61884	0.209577	3.79026e-11	1.82938e-10
[truncated: 2,030 more rows]

## Sheet: LUSC
	logFC	logCPM	PValue	FDR
ITLN1	-7.85842	3.54334	4.41548e-221	1.54127e-216
RTKN2	-4.03232	5.18961	2.6338e-214	4.59677e-210
ROBO4	-3.59853	4.86807	7.6743e-210	8.9293e-206
LANCL1-AS1	-3.99659	-0.252659	5.02047e-193	4.38111e-189
CLEC3B	-4.61001	3.86027	1.10279e-192	7.06717e-189
RAMP2	-3.08418	4.20051	1.21478e-192	7.06717e-189
RGCC	-3.40624	5.86567	1.3998e-186	6.98022e-183
HSD17B6	-3.96407	3.7723	4.67041e-184	2.03781e-180
TEK	-3.90425	4.06672	2.67658e-182	1.0381e-178
CDH5	-3.43777	5.86276	2.94327e-178	1.02738e-174
PTPRB	-3.47682	5.38751	6.96247e-178	2.20938e-174
ACVRL1	-3.07563	5.36889	2.19522e-177	6.38553e-174
PRX	-3.85609	4.1763	3.99748e-175	1.07335e-171
INMT	-4.80867	5.17474	1.24148e-172	3.09538e-169
NOSTRIN	-3.2604	2.76801	2.79697e-172	6.50874e-169
AC093110.3	-3.68219	0.941973	4.87037e-171	1.06253e-167
HIGD1B	-3.60497	1.7711	1.52967e-170	3.14085e-167
TUBB1	-3.47977	-0.331983	1.90876e-166	3.7015e-163
CLIC5	-5.12154	5.55837	7.55674e-165	1.38829e-161
NPR1	-3.83378	3.91788	7.21218e-164	1.25874e-160
GPD1	-4.98261	3.132	8.20557e-163	1.36392e-159
WWC2	-3.03252	4.8639	7.89015e-160	1.25188e-156
EDNRB	-4.13052	4.71631	1.57949e-157	2.39711e-154
LDB2	-3.20168	4.28786	5.07745e-157	7.38473e-154
FAM107A	-5.17793	5.2224	1.01464e-155	1.41668e-152
AGER	-5.85086	7.91446	2.35607e-155	3.16311e-152
ARHGEF15	-3.18623	3.53064	6.6897e-155	8.64855e-152
EMP2	-2.7476	8.36092	7.05642e-154	8.79684e-151
USHBP1	-2.97911	1.4701	7.18474e-153	8.64795e-150
RAMP3	-3.40904	4.32021	6.82807e-152	7.94468e-149
MYZAP	-4.21888	1.6575	9.0655e-152	1.02078e-148
CSRNP1	-3.1592	5.74553	1.1013e-151	1.20131e-148
ESAM	-2.95655	5.32294	1.50451e-151	1.5914e-148
KANK3	-3.39119	2.50575	4.95183e-150	4.93853e-147
LMO7	-2.7952	6.95951	1.0996e-149	1.06618e-146
RS1	-5.02274	-0.591111	5.42845e-149	5.12123e-146
SUSD2	-4.54716	6.57142	2.33061e-147	2.14085e-144
RP11-736K20.4	-3.51755	0.197812	3.88816e-147	3.48e-144
CLEC14A	-3.00098	4.67142	8.80402e-147	7.68283e-144
GRK5	-2.69187	4.79178	1.63813e-146	1.39465e-143
SEMA3G	-3.21998	3.69882	2.0905e-146	1.7374e-143
GPIHBP1	-5.12599	3.0912	3.72629e-146	3.02488e-143
DLC1	-3.7019	5.87539	8.43966e-146	6.69533e-143
TCF21	-4.44293	3.11517	5.31384e-145	4.12189e-142
SLC39A8	-3.69834	6.66406	1.0579e-144	8.02759e-142
S1PR1	-3.41625	4.99159	4.06568e-144	3.0195e-141
SH2D3C	-2.79621	4.36441	5.22341e-143	3.7985e-140
RP11-371A19.2	-5.38198	-0.982607	1.03472e-142	7.37102e-140
FHL1	-3.8243	5.96512	7.35192e-142	5.13252e-139
PTPN21	-2.6843	4.39225	1.33138e-141	9.11237e-139
MCEMP1	-5.19844	4.23965	2.55182e-141	1.68064e-138
RP1-78O14.1	-4.03521	0.615108	2.61936e-141	1.69317e-138
ANGPT4	-4.43881	-0.0773394	2.97883e-141	1.89053e-138
ADAMTS7P3	-4.77446	0.857601	6.05246e-141	3.77263e-138
EPAS1	-3.21508	8.83175	1.11594e-140	6.83384e-138
F8	-2.73141	4.0881	1.64667e-140	9.77901e-138
EMCN	-3.61672	3.80183	1.6529e-140	9.77901e-138
LRRC36	-4.31025	1.65988	2.58443e-140	1.50354e-137
LINC00968	-4.29585	0.393248	2.21527e-139	1.26764e-136
JAM2	-3.02355	3.80408	2.56394e-139	1.4435e-136
VWF	-3.23959	8.07766	4.518e-139	2.50326e-136
PECAM1	-2.95327	7.75063	5.51459e-139	3.00769e-136
TNXB	-4.40457	4.74446	9.8451e-139	5.28697e-136
FHL5	-4.02829	1.57019	1.27894e-138	6.76403e-136
TNS1	-3.02085	7.82265	1.44869e-138	7.54748e-136
PLAC9	-3.29137	2.24344	2.89015e-138	1.48358e-135
EFCC1	-3.60026	2.08087	5.12699e-138	2.59366e-135
LYVE1	-3.89989	3.60399	8.01806e-137	3.99826e-134
MYCT1	-3.04745	3.05497	2.58979e-136	1.27323e-133
CENPA	4.80673	3.67282	9.49825e-136	4.60481e-133
LINC00961	-3.20262	0.115992	1.1935e-134	5.70689e-132
AC090616.2	-3.96226	0.172569	2.46588e-134	1.16316e-131
TROAP	4.8493	4.8493	3.17254e-134	1.47654e-131
RP11-434D9.1	-3.65402	-1.05883	4.58007e-133	2.10358e-130
ECSCR	-2.93539	0.700139	1.8018e-131	8.06327e-129
PRG4	-5.41646	3.79911	2.27425e-131	1.00487e-128
TTK	4.59888	4.59978	5.80127e-131	2.53124e-128
KIF4A	4.31906	4.98245	1.39213e-130	5.92606e-128
CD34	-2.66728	5.60854	2.25597e-130	9.48759e-128
KIF23	3.7367	5.2338	2.45233e-130	1.01906e-127
CCNB2	4.19452	5.37003	4.69492e-129	1.92801e-126
SOX17	-3.38027	1.52918	6.57311e-129	2.66792e-126
ADGRF5	-3.65193	6.48513	2.20125e-128	8.83183e-126
FCN3	-4.86865	4.96896	3.02592e-128	1.20026e-125
HSPA12B	-2.8448	3.02393	6.64454e-128	2.606e-125
UBE2C	4.94004	5.85406	1.3449e-127	5.21614e-125
FXYD1	-3.45111	0.0291759	1.63111e-127	6.25664e-125
KIF2C	4.32198	5.28047	3.55687e-127	1.34952e-124
CDCA5	4.04352	5.48772	1.67028e-126	6.2691e-124
GPA33	-4.86791	1.15381	1.80074e-126	6.68687e-124
CASP12	-3.68863	-1.71149	1.82875e-126	6.71942e-124
PCDH12	-2.8063	4.14808	4.5234e-126	1.64473e-123
GIMAP8	-3.17595	4.20463	6.78346e-126	2.44107e-123
FAM189A2	-4.07652	3.53778	1.04444e-125	3.72014e-123
HJURP	4.69693	4.7103	4.4176e-125	1.55758e-122
FIGF	-4.79329	3.07371	6.81171e-125	2.3777e-122
ADAMTS9-AS2	-3.46013	-0.655602	1.06767e-124	3.68991e-122
NCAPH	4.11932	4.84075	9.36731e-124	3.17452e-121
RP5-826L7.1	-4.0137	-3.38188	1.61723e-123	5.42798e-121
TNNC1	-4.86942	3.21696	1.74048e-123	5.78603e-121
PLK1	4.0853	5.52886	2.52133e-123	8.30277e-121
CACNA2D2	-4.46308	5.3277	2.63847e-123	8.60734e-121
ADAMTS8	-4.83769	3.03183	8.20067e-123	2.62617e-120
MIR3945HG	-4.19614	-0.288566	8.82572e-122	2.80064e-119
TPX2	4.67371	6.85833	2.22196e-121	6.98738e-119
NLRC4	-2.69634	2.0305	2.60309e-121	8.04101e-119
FREM3	-4.82664	-1.41356	8.49404e-121	2.60082e-118
RAD54L	4.34111	3.77082	1.1394e-120	3.45842e-118
ADGRD1	-3.8765	3.93857	1.2873e-120	3.87365e-118
CDC20	4.60563	5.95749	2.24371e-120	6.69392e-118
BUB1B	4.33258	4.92888	2.80517e-120	8.29807e-118
EXO1	4.40817	4.05724	6.48608e-120	1.90255e-117
AGRP	-4.41758	-0.696143	9.93789e-120	2.89077e-117
VIPR1	-3.42481	4.54724	1.49848e-119	4.32282e-117
GPX3	-3.45735	7.73235	3.43922e-119	9.84012e-117
RP11-251M1.1	-4.22168	-1.10016	6.96799e-119	1.97744e-116
AOC3	-3.57267	5.98531	1.72497e-118	4.85578e-116
DPYSL2	-2.72645	6.77783	2.49767e-118	6.97471e-116
STARD8	-2.8739	3.531	5.92071e-118	1.64023e-115
ANKRD1	-5.61352	3.66315	1.80125e-117	4.95075e-115
RP11-677M14.3	-3.02207	-0.752676	2.58782e-117	7.00236e-115
TGFBR2	-2.73632	7.06498	3.86354e-117	1.03739e-114
LIMS2	-2.90798	4.56953	4.91026e-117	1.30838e-114
NEK2	4.61399	4.54447	5.50299e-117	1.45521e-114
KIF11	3.54703	5.47532	1.14164e-116	2.99625e-114
CEACAM8	-5.24511	-2.0676	1.59759e-116	4.13076e-114
SLC6A4	-5.77548	4.39176	1.79312e-116	4.60226e-114
TMEM100	-5.04365	4.14812	3.43229e-116	8.74509e-114
RP3-403A15.5	-3.67759	-1.55084	7.90836e-116	2.00036e-113
VEPH1	-4.30764	3.63641	2.80299e-115	7.03893e-113
GYPE	-3.66356	-0.790868	4.93995e-115	1.23167e-112
GPM6A	-5.38586	2.7174	7.26521e-115	1.79858e-112
LRP2BP	-2.62024	1.62835	7.66388e-115	1.88391e-112
CA4	-5.28647	2.48186	8.96977e-115	2.1895e-112
CDCA3	4.2856	4.60491	1.40135e-114	3.39692e-112
TIE1	-2.77298	4.74298	1.55589e-114	3.74551e-112
ACOXL	-3.50352	1.58631	8.80931e-114	2.10615e-111
PRC1	3.66771	6.17712	1.12136e-113	2.66274e-111
ORC6	4.10803	3.99448	1.3241e-113	3.12291e-111
ASPA	-3.65	0.431969	1.35245e-113	3.16838e-111
A2M	-3.33991	9.96643	1.43063e-113	3.32917e-111
GPR146	-2.51097	0.975799	1.62186e-113	3.74919e-111
HID1-AS1	-3.88848	-2.17105	3.46864e-113	7.96555e-111
GP9	-4.64166	-3.1191	1.43925e-112	3.28356e-110
LINC01314	-4.24017	0.78172	4.47781e-112	1.01495e-109
SLC1A1	-3.44351	3.81841	4.96966e-112	1.11917e-109
RSPO1	-4.12121	0.200502	6.58316e-112	1.47302e-109
GTSE1	4.01034	4.36384	1.19892e-111	2.66557e-109
CD93	-2.99183	6.63252	5.44741e-111	1.20346e-108
SKA3	4.10858	3.5456	1.35889e-110	2.98323e-108
DEPDC1	4.59177	4.1855	1.42525e-110	3.10937e-108
GINS1	4.05343	4.85147	3.06779e-110	6.6512e-108
LRRC32	-2.90711	5.61496	4.13319e-110	8.90575e-108
CKAP2L	4.08196	4.25149	6.78331e-110	1.45263e-107
ITLN2	-4.80738	2.14065	7.30759e-110	1.55536e-107
BIRC5	4.81304	6.37864	1.82634e-109	3.84038e-107
RP11-136H19.1	-2.96485	-2.8933	3.59821e-109	7.5209e-107
PGM5P4	-3.95876	-2.61507	3.61984e-109	7.52109e-107
SHE	-3.32719	3.53628	7.3517e-109	1.51845e-106
GLDN	-3.16544	2.75757	1.22593e-108	2.5172e-106
CDC45	4.59652	4.89228	1.74352e-108	3.55903e-106
MYBL2	4.83325	6.54722	3.39341e-108	6.88664e-106
NOVA2	-2.84152	2.20303	4.23782e-108	8.55059e-106
CD302	-2.76388	3.26763	7.81398e-108	1.56756e-105
DLGAP5	4.31441	4.71749	1.01636e-107	2.02725e-105
CCNB1	3.72286	5.9831	1.6049e-107	3.183e-105
KIAA1462	-2.87754	5.51669	1.65074e-107	3.25542e-105
MYRF	-3.41844	4.51409	2.96974e-107	5.82369e-105
NUF2	4.54377	4.47044	3.22093e-107	6.281e-105
OVCH1	-4.37496	-0.542116	3.35195e-107	6.50017e-105
CLDN18	-5.82613	6.73255	3.68657e-107	7.10958e-105
C1QTNF7	-3.8707	1.77526	6.71889e-107	1.28158e-104
AP001189.4	-3.77311	-0.513146	1.3257e-106	2.51494e-104
AURKB	4.4762	4.77404	1.54446e-106	2.91411e-104
FRMD3	-2.90198	1.88137	1.55558e-106	2.9193e-104
TFAP2A	5.36757	5.61644	7.59048e-106	1.41686e-103
KIFC1	3.52633	5.38522	1.17234e-105	2.17669e-103
NCAPG	3.69939	4.43714	1.21678e-105	2.24725e-103
C20orf202	-2.67313	-0.966848	2.50228e-105	4.59708e-103
GNGT1	7.52476	1.64516	3.85101e-105	7.03786e-103
CAV1	-3.22474	8.01215	6.91672e-105	1.25096e-102
CCNA2	3.92247	5.20215	1.24985e-104	2.2373e-102
BCL6B	-2.55886	3.74921	2.10567e-104	3.75002e-102
ANLN	4.25078	6.10481	2.7714e-104	4.91059e-102
ACE	-2.5373	5.24388	2.98465e-104	5.26173e-102
RP11-1024P17.1	-2.88905	-0.356047	4.05005e-104	7.10406e-102
KIF18B	4.77509	4.73562	6.43139e-104	1.12247e-101
ALAS2	-4.11125	-1.26626	8.609e-104	1.48765e-101
CDC6	4.1786	5.31447	9.49685e-104	1.63299e-101
STIL	3.11971	4.17686	1.00796e-103	1.72471e-101
POLQ	4.54946	4.10555	1.97815e-103	3.35191e-101
ABCA8	-4.05358	3.42701	2.06013e-103	3.47396e-101
PREX2	-3.1537	2.84217	2.23994e-103	3.759e-101
MCM4	3.03543	7.27282	2.50976e-103	4.19166e-101
RP11-805I24.3	-4.86882	-2.04894	3.59238e-103	5.97122e-101
NUSAP1	3.56541	5.84315	6.61917e-103	1.09502e-100
CAV3	-4.93641	-2.8157	9.57691e-103	1.57685e-100
SCN7A	-4.25318	3.75417	2.69636e-102	4.41874e-100
SYNE1	-2.96027	5.68511	3.4867e-102	5.68723e-100
BUB1	3.38418	5.17527	4.08319e-102	6.6292e-100
FENDRR	-3.98256	3.22059	1.44237e-101	2.33089e-99
RP11-354P11.2	-4.36859	-2.78255	1.91208e-101	3.06161e-99
RP11-264B14.1	-3.66984	-3.18063	2.76703e-101	4.41031e-99
CXorf36	-2.64199	3.66062	3.26102e-101	5.17406e-99
LINC01082	-4.41164	-2.86899	3.43713e-101	5.42879e-99
RAD51	3.52645	3.94837	1.07799e-100	1.69498e-98
RETN	-4.59868	0.975974	5.06515e-100	7.92844e-98
KIF14	4.41226	4.02937	8.64778e-100	1.3416e-97
CEP55	4.20768	5.38764	1.68374e-99	2.60056e-97
AURKA	3.33046	5.01408	1.69531e-99	2.6069e-97
FAM162B	-3.05075	1.34717	2.02638e-99	3.10231e-97
FBLN5	-2.92253	5.39274	2.03721e-99	3.10528e-97
PKMYT1	4.15698	4.51749	2.83259e-99	4.29889e-97
SGMS2	-2.82993	5.29698	2.86189e-99	4.32455e-97
CD300LG	-5.52855	1.00652	2.99805e-99	4.51078e-97
GDF10	-4.64134	2.03917	3.28814e-99	4.92599e-97
UBE2T	3.91056	4.71313	3.77821e-99	5.63599e-97
SDPR	-3.59912	5.98945	4.33826e-99	6.44389e-97
ARRB1	-2.9257	4.70461	5.97691e-99	8.84026e-97
RHOJ	-2.57446	3.53261	6.72834e-99	9.90967e-97
CHEK1	2.97583	4.64878	1.12543e-98	1.63684e-96
ERCC6L	4.04805	3.01711	1.43026e-98	2.063e-96
DEPDC1B	4.24028	3.62329	4.79064e-98	6.88156e-96
LIMCH1	-3.29582	6.36179	5.41768e-98	7.75039e-96
GNG11	-2.95367	4.74548	5.63667e-98	8.03077e-96
ZWINT	3.24583	5.47993	6.14948e-98	8.72576e-96
CTD-2562J17.6	-3.28535	3.59556	6.43585e-98	9.09514e-96
TICRR	4.53599	4.19984	8.67536e-98	1.22106e-95
SGOL1	3.77359	2.71037	1.29269e-97	1.81215e-95
SKA1	4.25565	3.68241	1.87149e-97	2.61305e-95
LINC01272	-3.01688	3.53986	2.25571e-97	3.13696e-95
HBA1	-4.81415	-1.5349	3.10388e-97	4.28237e-95
C16orf59	4.08907	3.11391	3.79783e-97	5.19871e-95
FAM105A	-2.71338	4.16608	5.34161e-97	7.28337e-95
FOXF1	-2.77297	3.50071	5.56182e-97	7.55412e-95
KLF2	-2.89844	4.25619	5.88507e-97	7.96218e-95
CDT1	3.75305	4.86954	6.09061e-97	8.20844e-95
RPS6KA2	-2.53755	5.80025	6.20876e-97	8.33549e-95
ITGA8	-3.33208	3.96807	8.05768e-97	1.07763e-94
ARHGAP31	-2.63471	5.34324	1.01817e-96	1.3565e-94
ASPM	4.26082	5.12906	1.38295e-96	1.83549e-94
CDC25C	4.16463	2.53022	2.22744e-96	2.94511e-94
CDK1	3.41792	5.89924	6.83662e-96	9.00525e-94
KIF20A	3.71691	4.98369	7.51198e-96	9.85764e-94
CALCRL	-2.69153	5.62055	7.56505e-96	9.89009e-94
NMUR1	-3.36796	0.451754	1.04489e-95	1.36093e-93
MCM10	4.13074	3.98908	1.42493e-95	1.84217e-93
ESPL1	3.64109	4.70321	1.52193e-95	1.96031e-93
HBA2	-4.31009	3.82543	4.80675e-95	6.16854e-93
CDCA8	3.93314	5.08238	5.99245e-95	7.63403e-93
SFTA1P	-4.44708	3.22497	6.18835e-95	7.85493e-93
SCUBE1	-4.17382	2.63489	7.49511e-95	9.47914e-93
GPBAR1	-2.67277	-0.0195	7.74712e-95	9.7625e-93
MFAP4	-3.49426	6.95053	8.03308e-95	1.00864e-92
C17orf53	3.54825	3.50404	1.11333e-94	1.3929e-92
KCNMB2-AS1	7.42441	3.14997	1.58417e-94	1.97489e-92
RP11-88I21.2	-6.02336	-1.42197	1.83207e-94	2.27581e-92
CGNL1	-3.03147	4.95707	2.02901e-94	2.51151e-92
FAM110D	-2.75986	0.599119	2.86379e-94	3.53227e-92
ARHGAP6	-3.08402	2.2077	3.03499e-94	3.73026e-92
RASGRP4	-2.70944	1.70314	4.76751e-94	5.83911e-92
ORC1	3.58632	3.72043	5.30573e-94	6.47559e-92
FOXM1	4.51647	6.4351	6.62002e-94	8.05151e-92
FGFR4	-3.09053	4.12153	7.53114e-94	9.12785e-92
AUNIP	3.75227	2.58516	7.80425e-94	9.42613e-92
PDK4	-3.94773	5.20472	8.32376e-94	1.00189e-91
CASC5	3.34518	4.29621	1.07767e-93	1.29269e-91
PHACTR1	-2.76506	3.90607	1.13864e-93	1.36115e-91
RP4-575N6.4	-3.04638	-1.89506	1.62641e-93	1.93759e-91
PDE1C	-3.11539	1.49457	2.57414e-93	3.05622e-91
CDCA2	3.9509	3.48708	3.84437e-93	4.54887e-91
PKHD1L1	-4.067	1.30028	5.29193e-93	6.24055e-91
FANCI	3.06666	6.0152	6.34382e-93	7.4558e-91
PTTG1	3.21217	5.30559	6.48384e-93	7.59479e-91
SELENBP1	-3.51571	6.20418	7.14987e-93	8.34693e-91
PGM5	-3.50191	2.78265	8.25763e-93	9.60803e-91
NDC80	3.92766	4.36886	1.37307e-92	1.5923e-90
CCM2L	-2.68984	1.89631	2.38611e-92	2.75794e-90
LPL	-3.76694	5.27385	2.74974e-92	3.16773e-90
SLC2A1	5.70673	9.84385	3.3134e-92	3.80452e-90
UHRF1	3.9074	4.66755	9.90733e-92	1.13385e-89
ATOH8	-3.84371	3.66679	1.00098e-91	1.14183e-89
CENPF	4.18648	6.50767	1.52403e-91	1.73283e-89
CTD-2369P2.8	-3.9299	0.861413	1.65256e-91	1.87287e-89
LRRN4	-4.26265	2.41322	3.21707e-91	3.63415e-89
CLDN5	-3.08765	4.94347	6.98578e-91	7.84069e-89
XRCC2	3.91681	3.52773	9.23992e-91	1.03375e-88
SPC24	3.64838	3.88518	1.30094e-90	1.45082e-88
ATP8B5P	-2.86865	-0.99423	1.4796e-90	1.64481e-88
SPAG5	3.57187	5.49781	1.68625e-90	1.86858e-88
CNTN6	-4.98359	1.07696	1.98423e-90	2.19183e-88
SLC46A2	-4.14576	1.55961	2.18765e-90	2.4089e-88
HELLS	3.21011	4.76931	2.51853e-90	2.76453e-88
CCT8P1	-2.50148	0.685743	5.99319e-90	6.55794e-88
ARHGAP11A	3.12309	4.99287	6.27357e-90	6.84329e-88
MELK	4.63736	4.91979	6.47927e-90	7.04565e-88
TOP2A	4.32286	7.51366	8.45962e-90	9.17054e-88
SHROOM4	-2.80178	4.23092	1.92911e-89	2.08475e-87
CENPI	3.39386	3.16944	2.41046e-89	2.5969e-87
AC018647.3	-3.52553	-1.69862	2.50626e-89	2.6918e-87
SPN	-3.04618	4.53964	4.21601e-89	4.51424e-87
EME1	3.6942	2.97409	5.91583e-89	6.31492e-87
MND1	3.68462	2.26842	7.10647e-89	7.56276e-87
RRM2	4.00629	6.50235	7.89076e-89	8.37188e-87
HSPB6	-3.45845	3.15399	1.19596e-88	1.26504e-86
RP3-523K23.2	6.62433	4.6353	1.45381e-88	1.52851e-86
MRC1	-3.62289	6.29291	2.02203e-88	2.11954e-86
MAD2L1	3.50295	5.15271	2.95347e-88	3.08664e-86
MCM2	3.34867	7.1321	5.78469e-88	6.02748e-86
RP11-673E1.3	-3.07813	-1.82794	6.55775e-88	6.81265e-86
RP11-100L22.1	-4.04254	-3.51339	1.27712e-87	1.31891e-85
SMAD6	-2.64341	3.78268	1.32389e-87	1.36318e-85
GRIA1	-4.70026	1.78142	1.6214e-87	1.65973e-85
ADAMTS9-AS1	-3.75978	-0.0230657	1.70889e-87	1.74417e-85
OIP5	3.60663	2.5682	2.20026e-87	2.23914e-85
RP4-575N6.5	-3.26281	-3.17443	6.10445e-87	6.15844e-85
BRIP1	3.47422	3.74129	6.68271e-87	6.72239e-85
GADD45B	-2.59623	5.93107	7.79183e-87	7.81556e-85
INMT-FAM188B	-4.4531	-2.90819	7.9698e-87	7.97117e-85
STX11	-2.65336	3.66493	3.11228e-86	3.09507e-84
MMP24	-2.91213	2.48336	4.40099e-86	4.36424e-84
E2F7	4.56342	4.04693	6.69437e-86	6.61965e-84
ARHGAP44	-2.849	3.84696	6.98755e-86	6.89004e-84
KIF15	3.26589	3.66619	8.60824e-86	8.4642e-84
RP11-613D13.8	-3.56173	-1.11041	8.8362e-86	8.66395e-84
GUCY1A2	-2.77699	3.67269	9.4522e-86	9.24198e-84
PRAM1	-2.75893	2.37392	1.02317e-85	9.97623e-84
FAM64A	4.18665	3.61408	1.06376e-85	1.0343e-83
PBK	4.26576	4.08996	1.07451e-85	1.04186e-83
HMGA1	2.91655	8.59814	1.23692e-85	1.19601e-83
TRIP13	3.70142	5.46029	1.37009e-85	1.32112e-83
OTC	-4.6494	-2.24768	1.52595e-85	1.46735e-83
SIRPB1	-3.27081	2.75013	1.91723e-85	1.8335e-83
APLN	-3.11025	4.06144	3.22083e-85	3.07175e-83
HBB	-4.4889	6.42278	6.4777e-85	6.16105e-83
RECQL4	3.76251	5.20119	6.56767e-85	6.22965e-83
CCDC85A	-3.4031	0.657127	7.35741e-85	6.94629e-83
FGD5	-2.62867	4.61889	7.36299e-85	6.94629e-83
FAM83B	6.56712	4.58136	8.86313e-85	8.33899e-83
COX4I2	-2.75515	2.22382	1.15051e-84	1.07956e-82
TMEM88	-2.60897	1.26034	1.79534e-84	1.68011e-82
KIAA1524	3.11278	4.36281	2.84524e-84	2.6555e-82
AC011899.9	-2.96989	1.35958	4.083e-84	3.80057e-82
ADH1B	-4.88499	5.9838	4.31458e-84	4.00544e-82
CTB-134H23.3	-4.53163	1.29084	5.66264e-84	5.24298e-82
SEC14L6	-3.68319	1.95133	5.87308e-84	5.42343e-82
SVEP1	-2.61629	4.9339	1.54106e-83	1.41187e-81
RFC4	3.41404	5.73422	1.78699e-83	1.6329e-81
CENPE	3.2425	4.26104	2.24162e-83	2.04298e-81
ANGPTL1	-3.397	1.46578	2.27392e-83	2.06701e-81
MAMDC2	-3.9346	3.65503	2.32277e-83	2.10594e-81
SLC51B	-3.34363	-0.0337399	2.34617e-83	2.12164e-81
CASS4	-2.88776	2.8366	1.04787e-82	9.42701e-81
EZH2	3.2823	5.08344	2.0596e-82	1.8434e-80
CCNF	2.66809	4.7806	2.32472e-82	2.07007e-80
PADI4	-3.42848	-0.901842	2.45754e-82	2.18277e-80
RNU5B-4P	-2.99538	-3.82961	2.9094e-82	2.57755e-80
HYAL1	-2.82637	3.91861	3.27569e-82	2.89471e-80
AC007128.1	6.48248	0.428799	1.32337e-81	1.15773e-79
GGTLC1	-5.45878	2.32962	1.59474e-81	1.39165e-79
LRRN3	-3.64449	1.35571	3.72708e-81	3.23626e-79
CFD	-2.74675	4.51842	7.48673e-81	6.46861e-79
DES	-4.11705	4.16746	9.4632e-81	8.13602e-79
ESCO2	3.6478	3.28917	1.01168e-80	8.67662e-79
BBOX1-AS1	6.96255	2.61228	1.26085e-80	1.07345e-78
PRR11	3.07448	4.80919	1.36933e-80	1.16296e-78
TK1	3.62766	6.75335	1.61641e-80	1.36947e-78
RP11-635O16.2	-5.17207	-1.34884	2.04216e-80	1.72599e-78
AC109642.1	-3.4023	1.4648	2.28823e-80	1.9293e-78
AC079630.4	-3.71048	2.0313	2.91022e-80	2.44781e-78
CTD-2530N21.5	-4.22281	-3.28756	3.66379e-80	3.06686e-78
ALDH3B1	-3.08268	5.32691	6.38956e-80	5.33574e-78
PF4	-4.02627	-1.42516	7.14412e-80	5.95162e-78
IQGAP3	3.8444	5.20296	7.722e-80	6.40463e-78
ACKR4	-2.76898	0.568424	8.06398e-80	6.67017e-78
SYNDIG1L	-3.67162	-0.373695	1.91223e-79	1.57425e-77
RP11-672A2.4	-3.07895	-0.562617	2.29372e-79	1.87505e-77
PLK4	2.6226	3.66707	3.27563e-79	2.67147e-77
C12orf56	6.97566	2.62731	6.51112e-79	5.27325e-77
FAXDC2	-2.97918	4.37723	8.78713e-79	7.10009e-77
GINS2	3.80706	4.57745	8.94777e-79	7.21318e-77
MT1M	-3.61392	2.47071	1.39368e-78	1.12092e-76
DENND2A	-2.58956	3.07078	1.43763e-78	1.15361e-76
ASF1B	3.36335	5.09163	1.66937e-78	1.33649e-76
KL	-3.33452	1.689	2.35041e-78	1.87313e-76
CDC25A	3.28236	3.52691	2.3889e-78	1.89947e-76
SORBS1	-2.58664	4.25492	2.67002e-78	2.11818e-76
CX3CR1	-3.21194	1.98124	3.0547e-78	2.41238e-76
SPC25	3.38363	3.25623	3.63631e-78	2.86522e-76
LEPR	-2.68664	4.17025	4.11383e-78	3.23417e-76
RAD51AP1	3.33891	4.36301	5.35901e-78	4.20363e-76
PCAT19	-2.82844	2.55982	7.96167e-78	6.23117e-76
KIAA0408	-4.23296	-1.90604	1.09239e-77	8.5114e-76
PDE2A	-2.66395	2.70406	1.36909e-77	1.06435e-75
RP11-8L2.1	7.99701	0.549584	1.5628e-77	1.21224e-75
FMO5	-3.09507	3.28481	1.57245e-77	1.21703e-75
DPEP2	-2.76724	2.47051	2.68748e-77	2.07543e-75
FPR2	-3.62162	2.40941	4.03198e-77	3.1e-75
AQP1	-3.2604	8.02374	4.54269e-77	3.48499e-75
RP11-243M5.3	-3.90529	-3.41492	5.81532e-77	4.45152e-75
B4GALNT4	5.91906	4.68888	6.12043e-77	4.67483e-75
GIMAP1	-2.585	2.81626	6.14632e-77	4.68436e-75
PLA2G1B	-4.71094	1.23526	9.86507e-77	7.48588e-75
LINC00891	-3.34094	-2.10838	1.53686e-76	1.15616e-74
C1orf116	-2.81706	6.12068	1.56e-76	1.17104e-74
SAPCD2	4.80823	4.8814	2.29839e-76	1.72162e-74
RP11-598F7.3	-3.98694	-0.308108	2.63338e-76	1.96832e-74
MARCO	-3.85663	6.06179	2.94837e-76	2.19906e-74
FBP1	-3.09466	5.78925	3.28343e-76	2.43854e-74
CCL23	-3.67887	0.310795	5.44468e-76	4.03508e-74
BLM	2.83681	3.93486	6.43943e-76	4.76218e-74
SHC3	-2.69798	2.63918	7.52474e-76	5.55304e-74
BTNL8	-3.05783	-1.0003	1.04107e-75	7.6666e-74
KCNT2	-3.1385	1.2602	1.247e-75	9.14451e-74
OSCAR	-2.64733	3.51335	1.26268e-75	9.24007e-74
GKN2	-5.399	2.61444	1.43795e-75	1.04787e-73
UBE2S	3.08052	5.4604	1.56627e-75	1.139e-73
ZBTB16	-4.23761	2.18721	1.91446e-75	1.38643e-73
GIMAP6	-2.61891	4.4709	2.10278e-75	1.51966e-73
NEIL3	4.31095	2.36665	3.1695e-75	2.28112e-73
RP1-35C21.1	-3.85992	-3.1719	3.96463e-75	2.84167e-73
LHFPL3-AS2	-4.15364	1.9691	4.25487e-75	3.04346e-73
FCN1	-3.12414	3.44065	4.40422e-75	3.14384e-73
NCKAP5	-3.15417	3.58991	4.97614e-75	3.54484e-73
TMEM252	-3.6776	-2.99527	7.66913e-75	5.45211e-73
CCDC141	-3.68141	1.13834	1.39164e-74	9.8733e-73
MYRIP	-3.3251	0.544694	1.57673e-74	1.11638e-72
ECT2	3.29253	6.69766	1.58215e-74	1.11795e-72
LDLRAD4-AS1	-3.626	-3.47671	2.17656e-74	1.53485e-72
WISP2	-3.26195	3.67176	2.66056e-74	1.8686e-72
CDCA4	2.782	5.44084	2.8126e-74	1.97142e-72
GGTLC2	-4.03932	-2.71931	3.49977e-74	2.44816e-72
KHDRBS2	-4.06658	0.193506	3.63794e-74	2.53972e-72
OGN	-3.95676	2.76202	3.691e-74	2.57162e-72
LINC00607	-2.93524	-0.375208	4.29765e-74	2.98832e-72
PKNOX2	-2.86009	2.21986	4.31821e-74	2.99665e-72
ALOX5AP	-2.81768	5.20441	6.90055e-74	4.76029e-72
PSAT1	4.81589	6.302	1.60205e-73	1.09865e-71
CDKN3	3.79566	3.96353	2.062e-73	1.4113e-71
KPNA2	2.6293	7.40395	2.12915e-73	1.45441e-71
MMRN1	-3.33245	3.32044	2.23073e-73	1.52081e-71
ANGPTL7	-4.2376	-0.89757	3.5177e-73	2.39354e-71
KIAA0101	3.71771	4.7691	3.58247e-73	2.43287e-71
AKAP2	-3.17892	-0.117429	4.81651e-73	3.25193e-71
LINC00694	-3.33708	-2.03544	5.82329e-73	3.92409e-71
RP11-714G18.1	-2.9563	-2.39259	5.86314e-73	3.94333e-71
CENPU	3.23862	4.70018	8.5397e-73	5.72143e-71
CTD-2510F5.4	3.14915	1.66347	1.62625e-72	1.08747e-70
F11	-4.65232	0.280079	1.77221e-72	1.18281e-70
COL4A3	-3.60275	3.35904	1.77747e-72	1.18405e-70
FMO2	-3.30557	5.91456	1.96175e-72	1.30432e-70
CASC9	7.46171	3.63551	2.34482e-72	1.55605e-70
ABC7-42404400C24.1	-3.4521	-0.118866	3.14471e-72	2.08291e-70
MKI67	3.59355	6.90763	4.46918e-72	2.94898e-70
PARPBP	3.16354	3.72162	6.08954e-72	4.00304e-70
LINC00702	-3.00121	0.653993	7.95918e-72	5.22224e-70
PVRL1	4.5972	8.89437	8.01417e-72	5.24845e-70
RP4-594A5.1	7.14631	-1.03481	1.16419e-71	7.60999e-70
CYP4B1	-4.43595	6.27807	1.66073e-71	1.08354e-69
FFAR4	-3.36837	1.12274	1.72594e-71	1.12399e-69
HPGDS	-2.62932	1.44398	2.02302e-71	1.315e-69
ADRB1	-3.47778	2.28367	2.13451e-71	1.38489e-69
RP13-1016M1.2	-2.8713	-2.39207	2.28141e-71	1.47746e-69
SCARA5	-4.17296	2.49027	3.87434e-71	2.5044e-69
CD300C	-2.60971	1.86872	5.04081e-71	3.25239e-69
C10orf10	-2.63242	6.9437	6.05867e-71	3.89473e-69
CENPM	3.10145	4.15264	9.66502e-71	6.17888e-69
CBLC	4.12458	5.03028	1.15109e-70	7.34548e-69
LRRK2	-3.49489	6.18999	1.166e-70	7.42705e-69
GABRA3	7.27364	3.07869	2.50988e-70	1.59001e-68
ABI3BP	-3.17076	5.19425	2.62123e-70	1.65755e-68
FANCB	2.86183	1.53936	2.72577e-70	1.72054e-68
RNASE1	-2.70593	7.62406	3.1582e-70	1.9899e-68
ACADL	-3.38947	2.15115	5.21226e-70	3.27229e-68
TMEM125	-3.06093	4.74554	6.09121e-70	3.81039e-68
SHCBP1	2.70131	3.92072	6.67039e-70	4.16524e-68
E2F8	3.30709	2.96987	7.13454e-70	4.44711e-68
SMCO3	-2.54583	-0.813864	7.70157e-70	4.792e-68
SLC5A9	-3.60295	0.843296	7.83333e-70	4.85666e-68
MAP1LC3C	-3.72384	0.0172829	9.75969e-70	6.04028e-68
AC006273.4	-2.91887	-2.21203	1.17053e-69	7.23157e-68
TBX4	-3.04295	3.3142	1.44767e-69	8.92796e-68
HOXC13	8.66159	2.47059	2.14763e-69	1.32214e-67
CENPH	2.59749	4.00358	3.2775e-69	2.01416e-67
CFP	-2.65402	2.01369	3.62874e-69	2.22219e-67
NCAPGP2	-4.72637	-2.95461	4.09887e-69	2.5057e-67
RP11-644A7.2	-4.00918	-3.64314	5.8062e-69	3.53086e-67
TAL1	-2.90023	1.98993	7.04867e-69	4.27897e-67
LINC01572	3.35772	0.210597	8.82012e-69	5.32656e-67
ADGRE3	-3.23528	0.07319	9.93705e-69	5.98039e-67
RP11-79H23.3	-3.23523	0.206252	1.0012e-68	6.01513e-67
LINC00511	4.06411	5.25857	1.03772e-68	6.22384e-67
FAM83D	3.87519	5.74436	1.30312e-68	7.8022e-67
GATA6-AS1	-3.07937	-0.864805	1.51419e-68	9.05043e-67
CHIAP2	-6.49872	1.15554	1.70095e-68	1.01493e-66
RHOBTB2	-2.62828	5.5299	1.82841e-68	1.08912e-66
ECEL1P2	-4.70836	0.174798	3.53004e-68	2.09914e-66
DSP	3.89153	10.0444	4.05844e-68	2.40925e-66
SLC19A3	-3.37759	2.29531	4.41448e-68	2.61616e-66
RBP2	-3.63235	-0.729349	4.67684e-68	2.76694e-66
CCNE1	3.97705	3.88155	7.58158e-68	4.47032e-66
RP11-359M6.2	-3.49367	-2.4102	7.61119e-68	4.4802e-66
ALOX5	-2.64629	5.49261	9.14089e-68	5.37158e-66
RAD54B	2.52997	2.2493	9.21629e-68	5.40679e-66
ADRB2	-2.96066	3.15867	9.88019e-68	5.78654e-66
AATK	-2.66685	3.07381	1.65236e-67	9.62894e-66
AFF3	-3.31757	2.75658	2.30142e-67	1.33444e-65
SFTPC	-5.90127	11.3572	3.02508e-67	1.75113e-65
CLEC4M	-4.54636	-1.22252	3.53349e-67	2.04206e-65
IGSF9	4.78989	6.31331	4.90445e-67	2.82966e-65
RP11-336K24.5	-4.0911	-2.66354	5.46637e-67	3.14348e-65
RP11-259K15.2	-4.16857	-0.351908	7.00847e-67	4.01704e-65
PGM5-AS1	-3.14553	-3.79996	8.7498e-67	4.98239e-65
MS4A7	-2.70361	5.12607	9.04909e-67	5.14442e-65
FILIP1	-2.77864	3.40508	9.21989e-67	5.233e-65
LINC00656	-3.42434	-2.31971	1.30786e-66	7.41105e-65
PERP	3.53238	10.3488	2.42659e-66	1.37059e-64
RP11-4B16.3	-2.85062	-3.22917	3.07928e-66	1.73363e-64
CXCL2	-3.65566	5.30345	4.65777e-66	2.60134e-64
SERPINB5	7.03429	7.55756	1.12038e-65	6.23731e-64
FERMT1	4.34018	6.31287	1.29907e-65	7.22057e-64
RP4-737E23.6	-2.62268	-2.88978	1.31535e-65	7.29945e-64
ZNF366	-2.62092	0.927849	1.36921e-65	7.58628e-64
RP11-352D13.6	-3.6068	-0.825797	1.58763e-65	8.78255e-64
SLIT3	-3.03026	5.44419	1.62133e-65	8.95474e-64
DNA2	2.63591	3.49669	1.92864e-65	1.06353e-63
CPAMD8	-3.0429	4.08797	2.15433e-65	1.18423e-63
AC008268.1	-6.15682	1.31123	2.3971e-65	1.31561e-63
ABCA3	-3.59	7.57077	2.82889e-65	1.55016e-63
HMMR	3.29602	4.1856	2.87992e-65	1.57565e-63
RP11-903H12.5	-2.5935	-2.60492	3.08356e-65	1.68443e-63
NXPH4	6.34657	4.94623	4.82234e-65	2.62603e-63
DUSP1	-2.57285	8.00931	5.02569e-65	2.7325e-63
CD52	-2.83175	5.44636	7.66765e-65	4.15249e-63
RP1-240B8.3	-4.26172	-3.45273	7.67306e-65	4.15249e-63
ECE2	3.76596	5.21826	7.8608e-65	4.24751e-63
DQX1	5.72473	2.96907	8.07001e-65	4.35382e-63
AC133785.1	7.45985	0.115281	9.65875e-65	5.1869e-63
LONRF3	-2.93486	1.62036	1.08958e-64	5.84223e-63
RP11-397A16.1	7.6268	0.822113	1.698e-64	9.06278e-63
TBX5-AS1	-2.6018	2.33473	2.1225e-64	1.12939e-62
C5orf34	2.63028	2.48018	3.31608e-64	1.7538e-62
DSCC1	2.67881	3.65306	3.70889e-64	1.95858e-62
TMEM132A	3.28289	6.94737	4.85481e-64	2.55985e-62
MSR1	-2.87401	5.95304	5.59611e-64	2.94627e-62
ANGPTL5	-3.6719	-2.29559	5.93582e-64	3.12042e-62
E2F2	3.01015	3.62675	9.92427e-64	5.19365e-62
RMI2	3.29374	4.65397	1.10126e-63	5.75456e-62
EFNA3	4.11449	3.41875	1.38743e-63	7.20679e-62
RP11-295M18.6	-2.92446	-2.87106	1.63263e-63	8.45526e-62
GPR87	6.67347	5.80316	2.27358e-63	1.17226e-61
LOXHD1	-3.31861	-0.410852	3.34563e-63	1.72245e-61
FOSB	-3.77287	7.42954	3.73383e-63	1.91385e-61
RXFP2	-5.02215	-3.06429	3.88856e-63	1.99024e-61
RASGRF1	-3.62939	3.65727	4.30081e-63	2.19801e-61
DUSP9	6.89355	3.52689	4.49698e-63	2.29491e-61
NDNF	-3.77464	5.19812	5.14728e-63	2.61911e-61
RP1-186E20.1	-3.99338	-2.16619	7.54968e-63	3.83594e-61
RP11-357P18.2	-2.8057	-1.35016	7.8764e-63	3.99613e-61
AC004947.2	-3.90405	-1.39495	9.05623e-63	4.58805e-61
RBPMS-AS1	-2.68567	0.398675	1.12488e-62	5.69061e-61
CDCA7	3.51276	5.01048	1.23571e-62	6.24224e-61
FAM83H-AS1	3.0693	5.92061	1.48039e-62	7.45663e-61
OLR1	-3.20858	5.29617	1.61496e-62	8.12272e-61
SPOCK2	-3.15553	6.97489	1.7591e-62	8.835e-61
PACRG-AS3	-4.32692	-3.14172	2.11115e-62	1.05576e-60
FAM83F	4.76743	5.46703	2.87584e-62	1.43406e-60
CPB2	-4.77332	2.22822	3.24494e-62	1.6158e-60
CAPN9	-3.34349	1.5062	3.32818e-62	1.65489e-60
PID1	-2.55388	3.75596	3.64344e-62	1.8065e-60
GCOM1	-3.19058	-0.767435	3.76468e-62	1.86397e-60
ADGRF5P2	-3.26815	-2.79509	3.86884e-62	1.91283e-60
CCL14	-3.6182	0.649389	4.8429e-62	2.38766e-60
HOXA10	5.21544	2.89983	5.50586e-62	2.71068e-60
CHRM2	-4.34857	-1.08588	7.24223e-62	3.56052e-60
VSIG4	-2.98344	5.71605	7.46662e-62	3.66568e-60
GPR182	-2.54663	-1.18051	9.37894e-62	4.59805e-60
LMOD1	-2.61583	4.14277	1.0548e-61	5.16395e-60
SLC6A8	4.54917	8.21796	1.111e-61	5.43144e-60
TSPAN12	-2.56589	4.49392	1.11302e-61	5.43373e-60
MTFR2	2.65317	2.84058	1.59743e-61	7.77686e-60
RP11-335L23.5	-2.69524	-3.13444	1.70315e-61	8.27995e-60
CSF3	-4.45824	3.7387	1.7261e-61	8.37989e-60
F2RL3	-2.54675	2.40847	1.73271e-61	8.40029e-60
RP11-164O23.8	-3.61781	-3.2327	3.12849e-61	1.50833e-59
PGR	-2.77923	1.24994	3.1334e-61	1.50861e-59
POLE2	2.80701	3.03383	3.46928e-61	1.66803e-59
RP13-580F15.2	-2.64796	-1.2866	4.19e-61	2.01178e-59
GSG2	2.84347	2.31146	5.21989e-61	2.49597e-59
WDR62	3.15743	4.43607	5.66547e-61	2.70162e-59
AC096670.3	-2.57323	-1.70087	6.70474e-61	3.17552e-59
COLEC12	-2.6708	5.13537	8.03728e-61	3.79634e-59
CYP3A7	-2.61382	-0.7462	1.15595e-60	5.43064e-59
LAMP3	-2.73805	7.27845	1.29223e-60	6.0627e-59
ESYT3	-2.82704	3.04454	1.48899e-60	6.97645e-59
CTD-3214H19.16	-5.04491	-3.67012	1.50286e-60	7.032e-59
GRHL3	6.28015	4.87886	1.56747e-60	7.32451e-59
IGFALS	-2.94617	-0.242833	1.69374e-60	7.90399e-59
RP11-138J23.1	7.5602	-0.796669	2.07808e-60	9.67168e-59
GAPDH	2.55522	12.0666	3.04397e-60	1.40727e-58
RP11-243M5.2	-3.50677	-2.84084	3.04788e-60	1.40727e-58
ROR1	-2.85668	2.7836	4.70351e-60	2.16597e-58
LINC01352	-2.74521	-2.1601	6.72213e-60	3.0793e-58
PITX1	6.73577	6.38083	1.14953e-59	5.2315e-58
MS4A2	-2.8136	2.03655	1.33103e-59	6.04172e-58
GPER1	-2.53673	1.80726	1.50411e-59	6.80967e-58
PIF1	3.20602	3.04968	1.61001e-59	7.27967e-58
RP11-191L9.4	8.16193	0.170236	1.80457e-59	8.13827e-58
FAM131C	5.60468	0.632059	2.9547e-59	1.32737e-57
RP11-424C20.2	3.74264	0.0475434	3.39582e-59	1.52162e-57
PTCRA	-2.81494	-0.954143	4.80768e-59	2.14325e-57
TONSL	2.73037	4.97487	4.91258e-59	2.18723e-57
POU6F2-AS2	7.27577	-0.323146	5.68422e-59	2.52113e-57
DLX6	7.96056	2.9999	6.03565e-59	2.67361e-57
CHRDL1	-3.53313	4.33515	6.35753e-59	2.80906e-57
FAM72B	3.21963	0.94146	6.82456e-59	3.0078e-57
NR4A1	-2.72947	6.74786	8.27632e-59	3.63388e-57
CHRM1	-4.00381	-0.332932	8.81879e-59	3.86719e-57
AOX1	-2.88932	3.01212	9.75454e-59	4.26682e-57
GRAMD2	-2.62569	3.41784	9.96865e-59	4.35502e-57
C10orf67	-3.4824	-0.137455	1.11986e-58	4.88624e-57
TMPO-AS1	2.53787	2.15367	1.12826e-58	4.91059e-57
AP002856.5	-5.47196	-1.50898	1.36233e-58	5.90726e-57
FAM86JP	2.5204	2.75755	1.41219e-58	6.11588e-57
RP11-287F9.2	-4.77052	-2.9616	1.43501e-58	6.20699e-57
RP11-796E10.1	5.75816	-1.00929	1.9776e-58	8.52224e-57
LINC00491	7.30251	0.757494	2.29748e-58	9.88849e-57
RP11-80P20.3	-2.71124	-0.0382414	2.46693e-58	1.06048e-56
RP11-302F12.1	-3.74438	-1.33255	2.7096e-58	1.16193e-56
FOLR1	-3.91095	5.15792	2.9089e-58	1.24586e-56
GPRC5A	-2.95896	8.24326	3.11857e-58	1.33403e-56
EPN3	3.79208	4.7893	3.24917e-58	1.3865e-56
RNU6-917P	-2.97916	-4.27029	4.0511e-58	1.72448e-56
CPED1	-2.64959	3.44876	4.11834e-58	1.74884e-56
SERTM1	-4.53333	1.15149	4.37231e-58	1.85443e-56
GPR17	-3.19722	-0.634661	4.82603e-58	2.04191e-56
TDRD10	-2.98873	0.663662	4.84657e-58	2.04812e-56
MYOCD	-3.42367	0.698664	4.8645e-58	2.05321e-56
WDR72	5.1227	5.76903	5.97041e-58	2.51391e-56
SLIT2	-2.53805	5.14682	6.60878e-58	2.776e-56
HOXD11	8.75367	1.89133	8.00273e-58	3.35346e-56
GS1-120K12.4	6.87211	-1.76625	8.51171e-58	3.56247e-56
HSPB7	-2.68907	1.92119	1.05149e-57	4.38508e-56
PEBP4	-4.31506	4.18729	1.15109e-57	4.79476e-56
RP4-564M11.2	-2.56728	-2.35439	1.70431e-57	7.08223e-56
CCDC34	2.51748	4.32993	1.72052e-57	7.14106e-56
AC105053.3	-3.49363	-3.20074	2.05001e-57	8.48844e-56
RP11-655M14.4	-4.26367	-3.33912	2.23454e-57	9.24159e-56
ZNF385B	-3.46344	3.00275	2.37221e-57	9.79932e-56
CENPK	2.7322	3.21042	2.54265e-57	1.04786e-55
PTH1R	-2.58891	1.34222	3.90716e-57	1.59513e-55
RP11-108K3.1	5.53227	-1.08954	4.79689e-57	1.95379e-55
COL6A6	-3.3447	3.59926	7.87342e-57	3.19569e-55
NECAB1	-2.88429	2.10712	8.36889e-57	3.39285e-55
ALG1L	4.34059	3.82645	1.00191e-56	4.05715e-55
AC011239.2	-2.87282	-2.98937	1.24628e-56	5.01184e-55
RP11-776H12.1	5.62229	1.35575	2.55378e-56	1.01993e-54
VPS9D1-AS1	3.86066	3.39739	2.62765e-56	1.04824e-54
TRIM59	2.62866	4.23666	2.63571e-56	1.05025e-54
LEFTY2	-3.39894	-0.618473	2.79293e-56	1.11163e-54
RP11-328K4.1	7.02884	-0.169992	2.80162e-56	1.11382e-54
SPRY4-IT1	-2.99676	-2.23853	3.03273e-56	1.20296e-54
ERICH4	-2.75621	-3.39395	3.20761e-56	1.26812e-54
ANGPT1	-2.79242	3.8318	3.2079e-56	1.26812e-54
GINS4	3.39814	3.75502	4.29397e-56	1.69362e-54
ANOS1	-2.61874	5.43487	1.14451e-55	4.4737e-54
ALDH1A2	-2.97812	2.66459	1.3206e-55	5.15626e-54
CCDC68	-2.7035	2.52996	1.67869e-55	6.54708e-54
SKP2	2.8174	5.81259	1.77961e-55	6.92519e-54
RP11-95I16.2	-3.80281	-2.8647	2.97741e-55	1.15349e-53
MS4A15	-4.34098	3.40483	2.99167e-55	1.15773e-53
SELP	-2.78128	3.29401	3.4415e-55	1.32886e-53
RP11-475O23.2	-3.85328	-3.36221	3.60975e-55	1.39075e-53
AC098973.2	8.8809	2.18856	3.64346e-55	1.40219e-53
PLA1A	-2.6964	2.35757	3.83515e-55	1.47434e-53
MIR205HG	6.10272	6.60856	5.2994e-55	2.0283e-53
RP11-25H12.1	7.42041	-1.28155	5.40588e-55	2.06679e-53
SHOX2	5.46082	2.94539	5.56525e-55	2.12539e-53
RP11-174G6.1	4.74299	0.230523	6.28923e-55	2.39402e-53
CKS1B	2.53964	5.47478	6.61469e-55	2.51517e-53
RP1-18D14.7	-3.13435	-2.01062	8.84534e-55	3.34876e-53
SYT15	-2.72104	-0.37267	9.40585e-55	3.5571e-53
DTL	2.6411	4.90092	1.02932e-54	3.88428e-53
RP11-793H13.3	-2.79362	-3.02943	1.04792e-54	3.9502e-53
SGCA	-2.98839	2.01435	1.57083e-54	5.8832e-53
Z83851.4	2.70225	1.60735	1.5774e-54	5.90147e-53
PRAME	8.60623	6.10749	1.73452e-54	6.46849e-53
RP11-627G18.1	-2.83797	-2.6042	1.7985e-54	6.69995e-53
LINC00634	5.30068	-0.993517	2.04661e-54	7.60798e-53
TRIM29	4.74035	8.90204	2.08332e-54	7.73621e-53
AC005537.2	5.11186	0.933373	2.1389e-54	7.93417e-53
COL7A1	5.88652	8.10932	2.36133e-54	8.74067e-53
RP11-481H12.1	-2.8825	-0.81798	3.68448e-54	1.35808e-52
RP11-476D10.1	-3.8509	0.193752	4.35122e-54	1.60215e-52
GJB5	5.71835	4.93111	4.36976e-54	1.60728e-52
CTC-480C2.1	7.61648	-0.90382	4.94093e-54	1.81545e-52
DDX11-AS1	3.08542	0.282487	5.30956e-54	1.94885e-52
IQSEC3	-2.81437	1.62641	5.76663e-54	2.11439e-52
CA3	-3.26704	1.50623	5.77999e-54	2.11706e-52
ART1	-3.34489	-3.59502	6.03199e-54	2.20705e-52
C2orf91	-3.45997	-1.07221	8.43459e-54	3.07647e-52
C6orf183	4.16874	2.25931	1.08863e-53	3.96656e-52
RP11-370I10.2	-3.47639	-3.74635	1.16012e-53	4.22265e-52
OR7E47P	-2.8057	0.64774	1.18756e-53	4.31801e-52
RGN	-2.82291	1.65001	1.19124e-53	4.32689e-52
ARTN	5.50044	4.25277	1.19494e-53	4.33583e-52
PPP2R2C	6.51923	5.25651	1.25166e-53	4.5369e-52
RP11-141J13.5	-4.63396	-1.07283	1.25348e-53	4.53879e-52
TP63	5.65977	8.8172	1.50289e-53	5.43062e-52
ABCA12	6.25889	4.5948	1.61833e-53	5.83567e-52
NLRP12	-2.84675	-0.289655	1.70629e-53	6.12756e-52
KCNK3	-3.44336	3.71858	1.84863e-53	6.6319e-52
RP11-742B18.1	5.32747	1.20198	1.92507e-53	6.89902e-52
TNS4	5.38611	6.94152	1.98847e-53	7.11162e-52
SIRPD	-2.83793	-2.80766	2.31237e-53	8.25311e-52
SEC14L3	-4.31165	-0.707025	2.44271e-53	8.70054e-52
CENPW	3.14475	4.47119	3.64272e-53	1.29089e-51
GJB3	5.17936	5.45311	4.97288e-53	1.75337e-51
RP11-624L4.1	3.8353	1.44759	9.59203e-53	3.3718e-51
PCAT6	3.2634	2.59429	1.0565e-52	3.69891e-51
CADM1	-2.54608	5.91197	1.43066e-52	4.98887e-51
AP000438.2	-3.13616	-3.06272	1.44616e-52	5.03789e-51
ARHGEF39	3.05604	3.34773	1.55923e-52	5.42637e-51
AC003991.3	-3.29049	-1.74818	1.73199e-52	6.00963e-51
AQP4	-4.16771	6.37887	1.95401e-52	6.76653e-51
DSG3	8.12192	8.50146	1.96942e-52	6.81313e-51
RP11-161I6.2	5.9666	0.651393	2.02191e-52	6.98781e-51
RP11-609N14.4	-2.75934	1.65952	2.21871e-52	7.65281e-51
RP11-697K23.3	-3.39253	-2.87284	3.06472e-52	1.04982e-50
TFAP2A-AS1	3.48812	0.077972	3.35292e-52	1.14742e-50
TYMS	2.67414	5.2549	3.37212e-52	1.15286e-50
HOXA13	7.71421	1.33145	3.69946e-52	1.2623e-50
AC002066.1	-2.73657	-1.70643	3.82351e-52	1.30335e-50
FAM72D	3.21453	0.0548596	5.51736e-52	1.86979e-50
TAS2R2P	6.47211	-2.12657	6.59103e-52	2.22253e-50
RP11-501J20.5	-3.02363	-3.47705	7.23323e-52	2.43475e-50
CALML3	9.14513	8.08813	7.967e-52	2.67915e-50
CTD-2523D13.2	4.74618	0.437869	9.37585e-52	3.14989e-50
RP11-286H15.1	-3.36339	-1.40089	1.01293e-51	3.39975e-50
OR52K3P	-2.79845	-1.71034	1.03193e-51	3.4602e-50
SIGLEC11	-3.07204	0.245396	1.08985e-51	3.65089e-50
CHI3L2	-3.20798	4.05962	1.26853e-51	4.24131e-50
RP11-108L7.15	3.27838	-0.443316	1.57551e-51	5.2326e-50
KRT6A	8.09136	11.5887	1.91299e-51	6.3414e-50
RP11-2N1.3	-4.28625	-4.17077	2.39117e-51	7.91147e-50
KRT5	7.26498	12.1835	2.58305e-51	8.53826e-50
SPTBN2	2.93567	6.03753	2.88402e-51	9.5241e-50
TMPRSS4	5.62794	7.87023	3.78334e-51	1.24704e-49
TSACC	2.95931	-0.463164	3.92706e-51	1.29319e-49
PKP1	6.26047	9.69927	4.20026e-51	1.38055e-49
CALML3-AS1	6.11551	2.51154	4.37989e-51	1.43824e-49
OTX1	4.7234	3.96186	4.62118e-51	1.51462e-49
MGC27382	-4.02781	-0.901991	5.4117e-51	1.77039e-49
CTD-2515H24.2	-3.29502	-2.5091	6.45294e-51	2.10905e-49
RDM1	4.08118	0.0634194	6.87686e-51	2.2434e-49
CHTF18	2.58746	4.67095	7.17306e-51	2.33566e-49
IGF2BP3	5.15469	4.64219	7.52983e-51	2.44954e-49
CTSV	4.47899	5.17331	8.09611e-51	2.63131e-49
FOXD3-AS1	7.46754	0.716082	9.1224e-51	2.95387e-49
RHOV	4.45034	5.7801	1.12167e-50	3.62193e-49
VWFP1	-2.88752	-1.26367	1.64013e-50	5.27166e-49
RP11-51B23.3	-2.51508	-3.01814	1.7749e-50	5.69961e-49
CLSPN	2.95171	3.4051	1.79798e-50	5.76841e-49
CTD-2562J17.7	-3.00757	-3.50203	1.85964e-50	5.95527e-49
RP11-462G12.1	-2.5848	-1.06064	2.08488e-50	6.66436e-49
RP11-356N1.2	-2.76461	-2.64564	2.09707e-50	6.6972e-49
BTNL9	-3.19463	3.68077	2.1159e-50	6.74498e-49
STAC	-2.96094	2.68583	2.91368e-50	9.23752e-49
CCBE1	-3.14551	2.77077	2.98318e-50	9.44069e-49
DNASE1L3	-2.81175	2.68897	3.15376e-50	9.96245e-49
LYPD3	5.99956	7.22404	3.30481e-50	1.04208e-48
CCDC150	3.20724	1.80721	3.45676e-50	1.08802e-48
TPPP3	-2.74007	5.43232	4.08574e-50	1.28253e-48
RP11-359M6.1	-3.71147	-1.40115	4.80828e-50	1.50527e-48
ALDH3B2	4.84456	5.6888	4.97542e-50	1.55481e-48
CERS3	7.76955	4.68667	5.33101e-50	1.66444e-48
ICAM1	-2.57432	7.60695	5.5446e-50	1.72958e-48
AOC4P	-2.5075	-1.82882	6.48533e-50	2.01762e-48
RP11-108K3.2	6.60307	-1.29957	8.06144e-50	2.50127e-48
RP11-524H19.2	6.95285	0.679623	9.07088e-50	2.80948e-48
RASAL1	4.34851	3.30677	9.90679e-50	3.06566e-48
C11orf96	-2.55989	4.8964	9.96256e-50	3.08019e-48
DSC3	6.03847	8.27755	1.00663e-49	3.1095e-48
CD36	-2.78053	5.49928	1.1025e-49	3.40265e-48
F12	3.81955	3.19597	1.17993e-49	3.63839e-48
MUSK	-2.65008	-1.17703	1.2551e-49	3.86336e-48
DLX5	6.20202	4.24095	1.36485e-49	4.19748e-48
CTD-2589M5.4	-3.78396	-1.67427	1.95914e-49	5.9935e-48
STEAP4	-3.15179	6.08355	2.27559e-49	6.94333e-48
RP11-312J18.6	-3.8419	-3.06725	2.36853e-49	7.22061e-48
CHRNA5	3.21682	1.98579	2.98717e-49	9.0907e-48
AP000251.3	4.7087	-0.46592	3.05769e-49	9.29719e-48
PGC	-4.55389	6.08293	4.01249e-49	1.2158e-47
PGM5P4-AS1	-3.18596	-3.32137	4.61197e-49	1.39502e-47
GPT2	2.89208	5.45503	4.80992e-49	1.45238e-47
MMP11	5.7618	6.97993	5.15708e-49	1.55452e-47
LRRC2	-2.69982	-0.134061	5.2476e-49	1.58044e-47
PYCR1	3.00038	6.24553	5.87911e-49	1.76758e-47
CTC-499J9.1	6.58134	0.291932	7.0834e-49	2.12417e-47
RP11-111E14.1	-2.69342	-2.42775	7.14762e-49	2.14159e-47
C16orf89	-3.69975	5.26189	9.6588e-49	2.88409e-47
OGFRP1	2.64388	0.479741	9.67946e-49	2.88779e-47
CARD14	3.44204	3.04866	9.69856e-49	2.89102e-47
AK4	3.11493	5.50502	1.36498e-48	4.05845e-47
GJB6	8.91047	6.81084	1.65021e-48	4.90231e-47
RPL13AP17	-4.29334	0.644788	1.94528e-48	5.76418e-47
SPERT	5.45771	-0.0755132	2.02442e-48	5.99358e-47
IRF6	2.76822	8.16008	2.84532e-48	8.4026e-47
RP1-251M9.3	-4.79022	-3.33287	2.97306e-48	8.76502e-47
RP3-512B11.3	3.29485	1.75225	3.52448e-48	1.03819e-46
GYLTL1B	3.28309	5.76393	3.58225e-48	1.05432e-46
RP11-512N21.3	-3.15113	-3.33224	3.99112e-48	1.17268e-46
MMP12	5.62168	6.29098	4.19791e-48	1.2324e-46
CTD-3006G17.2	6.87279	-0.686978	4.43035e-48	1.29845e-46
HOXA1	3.21233	2.28686	4.44101e-48	1.30049e-46
ST8SIA6	-2.8421	1.08084	7.03806e-48	2.05582e-46
KRT17	6.70899	11.3082	1.05844e-47	3.08138e-46
PIP5K1B	-2.5359	3.24608	1.2709e-47	3.69377e-46
RPL39L	3.66942	4.98558	1.61467e-47	4.68119e-46
AC068831.16	5.13403	-1.42504	1.83697e-47	5.32128e-46
RP11-1103G16.1	8.14952	0.603122	1.93313e-47	5.59518e-46
AF127577.8	7.86604	-0.669931	2.05163e-47	5.92833e-46
TMEM117	2.7732	4.04967	2.13775e-47	6.16696e-46
SEMA3B	-2.66735	4.51838	2.19708e-47	6.33288e-46
FAT2	6.01573	7.23021	2.30623e-47	6.64201e-46
AC116035.1	-3.24194	-3.92131	2.74972e-47	7.89972e-46
USH1G	7.19833	2.67693	2.78843e-47	8.00434e-46
PRND	-3.60704	0.466983	3.39119e-47	9.71067e-46
ACKR1	-3.11505	4.15925	3.41822e-47	9.78004e-46
MYO7B	-2.75375	0.970798	3.50594e-47	1.00146e-45
KRTAP4-1	7.0226	-0.305392	3.76517e-47	1.07287e-45
DLX6-AS1	7.17988	2.90003	5.16049e-47	1.46449e-45
RP3-340B19.3	-3.45452	-1.77001	5.68589e-47	1.61228e-45
LINC00163	-3.53376	-2.47037	5.74473e-47	1.62764e-45
KLHL33	-2.70191	-2.99734	7.76809e-47	2.19557e-45
CKMT1B	4.67121	3.0897	7.92088e-47	2.23694e-45
MYOZ1	-2.80369	0.542957	8.70366e-47	2.45206e-45
RP11-206P5.2	-3.40087	-1.85307	9.47694e-47	2.66776e-45
FP236383.3	-4.08803	-2.13368	1.04372e-46	2.93571e-45
SFTPD	-3.79189	7.15359	1.05245e-46	2.95787e-45
RP11-550I24.3	-3.15384	-4.29296	1.11313e-46	3.12087e-45
CDKL2	-2.54139	1.62446	1.24619e-46	3.48834e-45
SFTPA1	-4.41491	11.2533	1.26673e-46	3.53731e-45
RP4-576H24.2	-2.71821	-3.19773	1.27605e-46	3.56049e-45
RP13-577H12.2	-4.41073	-3.72831	1.3945e-46	3.88479e-45
RP11-452C13.1	-2.61431	-2.43354	1.68592e-46	4.69288e-45
DEFA3	-4.40434	-2.85399	1.72295e-46	4.78833e-45
TREM1	-2.72882	4.62234	1.97862e-46	5.49449e-45
CCDC173	-2.65642	0.136248	2.19479e-46	6.08509e-45
RP11-352D13.5	-2.92301	-3.02026	2.54864e-46	7.04936e-45
DDX12P	3.15489	2.48351	2.62382e-46	7.24582e-45
ZNF695	5.39651	0.884013	2.80987e-46	7.74733e-45
ARNTL2	3.43378	6.32874	2.87157e-46	7.91121e-45
MIR4653	4.09213	-1.19907	3.86292e-46	1.05839e-44
PGLYRP1	-2.67417	-2.36125	4.05349e-46	1.10973e-44
SLC25A5P5	4.59919	-0.415261	4.29293e-46	1.17436e-44
RP11-243M5.4	-3.31951	-4.19818	4.76946e-46	1.3037e-44
C8B	-4.66148	0.953016	4.83425e-46	1.32038e-44
MFI2-AS1	3.151	2.39019	5.57346e-46	1.51871e-44
RP11-672A2.5	-2.7016	-4.02664	6.03038e-46	1.64066e-44
PNCK	6.32853	4.54738	6.42552e-46	1.74273e-44
SLC4A4	-2.90055	3.412	6.75403e-46	1.8304e-44
ATP1A2	-3.35363	1.30578	7.37489e-46	1.99556e-44
CLIC3	-2.6001	3.74179	9.59809e-46	2.59312e-44
SLC6A20	-3.11849	1.53818	1.27078e-45	3.42003e-44
RP11-650L12.2	3.34758	0.204638	1.30536e-45	3.5077e-44
RP11-66N24.6	-3.92609	-0.863374	1.83737e-45	4.91081e-44
NXPH3	-2.64686	1.70489	2.19811e-45	5.86152e-44
TYMSOS	3.46339	0.449818	2.41756e-45	6.43686e-44
C5orf64	-2.73168	-3.49555	3.88112e-45	1.0271e-43
SLC24A4	-2.68335	0.326398	4.72907e-45	1.24866e-43
AC002398.12	-3.18005	-3.88699	5.01068e-45	1.32202e-43
OR6K3	-4.06823	-3.8849	5.09278e-45	1.34266e-43
ZYG11A	5.48254	1.66142	5.35481e-45	1.40749e-43
ERBB4	-3.03169	1.26124	7.23507e-45	1.896e-43
NR4A3	-2.91794	4.23771	7.62352e-45	1.9963e-43
HLX-AS1	-2.65857	-3.52772	8.14271e-45	2.13066e-43
HMGA2	6.94551	4.93665	8.4224e-45	2.20219e-43
RP11-244M2.1	4.81688	0.973741	9.30773e-45	2.42822e-43
MSL3P1	3.09781	0.0824185	1.20268e-44	3.13056e-43
RP11-49G2.3	-2.53113	-2.66344	1.27762e-44	3.32314e-43
MFI2	4.055	5.86968	1.30959e-44	3.40375e-43
SLC2A1-AS1	3.463	1.1245	1.34919e-44	3.50407e-43
CD5L	-4.03089	-0.89989	1.38166e-44	3.58041e-43
RND1	-3.10801	4.44304	1.56352e-44	4.04569e-43
FOXE1	7.74092	6.04215	1.69723e-44	4.37656e-43
MTL5	3.59222	3.17862	1.8194e-44	4.68694e-43
PVT1	2.5709	3.97844	2.13569e-44	5.49363e-43
ZIC5	6.69217	2.16537	2.24823e-44	5.77884e-43
FAM111B	3.14886	4.03964	2.35071e-44	6.0378e-43
APOBEC3B	3.47253	4.36989	3.17782e-44	8.13831e-43
GPR19	3.26278	1.01162	3.20861e-44	8.21113e-43
RAET1L	7.80944	3.23165	3.36474e-44	8.59179e-43
MARK1	2.74388	4.97996	3.76541e-44	9.57286e-43
PVRL4	3.24907	6.66726	4.14255e-44	1.05011e-42
DCDC2	-2.91958	1.43776	4.15205e-44	1.05175e-42
MEX3A	4.09008	4.68873	4.55957e-44	1.15164e-42
TPRXL	5.19466	2.42513	4.6418e-44	1.17156e-42
PCMTD1P3	5.2642	-1.8505	4.75088e-44	1.19822e-42
PLEKHG6	2.91858	4.73463	4.8669e-44	1.2266e-42
AC006273.5	-2.56254	-0.352631	4.90462e-44	1.23432e-42
RP11-676B18.1	5.86603	-1.14779	5.02839e-44	1.26456e-42
BTBD11	4.15798	4.6115	5.85491e-44	1.4703e-42
NEGR1	-2.53796	2.17302	7.64406e-44	1.91271e-42
CTC-296K1.4	-2.58371	-3.17851	8.75692e-44	2.18648e-42
UPK3B	-3.26965	4.97281	9.29469e-44	2.31909e-42
ZNF887P	3.39887	-1.24803	1.00875e-43	2.51331e-42
HOXC13-AS	8.03484	0.662843	1.01283e-43	2.52168e-42
COBL	-2.68138	4.06628	1.15604e-43	2.87618e-42
SLCO2A1	-2.57159	5.85748	1.20669e-43	3.00004e-42
RP11-354P11.4	-3.38938	-3.26795	1.21363e-43	3.01517e-42
KB-1448A5.1	-2.98823	-3.84853	1.21504e-43	3.01652e-42
AC079467.1	-4.06938	-3.56838	1.22069e-43	3.0284e-42
AC009264.1	7.71407	1.15494	1.61702e-43	3.9946e-42
MIR3677	-2.74142	-3.07368	1.68126e-43	4.15037e-42
METTL11B	6.59331	-1.56724	1.74876e-43	4.31394e-42
PLA2G4F	-2.52717	4.52592	1.79751e-43	4.43107e-42
C8orf34	-2.63209	0.82531	1.81167e-43	4.46283e-42
IGSF11	4.96061	3.02475	1.99223e-43	4.90069e-42
SLC24A2	5.14163	0.857334	2.11174e-43	5.18736e-42
SLC7A5	3.46283	8.29317	2.70566e-43	6.62763e-42
COL4A4	-2.7234	3.87742	2.73834e-43	6.70298e-42
KLB	-3.05979	0.925043	2.74755e-43	6.71913e-42
TMEM171	3.80266	1.66857	2.9748e-43	7.26651e-42
C1orf140	-3.04348	-3.5934	3.12544e-43	7.62381e-42
RP5-1007F24.1	-3.16751	-1.7401	3.71105e-43	9.03333e-42
HAGLROS	4.62187	1.3514	3.93556e-43	9.57314e-42
RP11-1038A11.3	4.63242	1.55719	4.11239e-43	9.99633e-42
SLC34A2	-3.5151	9.11384	4.39691e-43	1.06805e-41
AC006159.5	-2.9121	-3.8379	4.51967e-43	1.09482e-41
HHIP	-3.64964	4.20956	5.57589e-43	1.3488e-41
GUCA2A	-4.3818	-2.93817	6.06469e-43	1.46501e-41
ARC	-2.91785	1.19494	6.40315e-43	1.54463e-41
HHIP-AS1	-2.65041	1.04385	7.11626e-43	1.71429e-41
C7	-3.26285	6.46405	7.31578e-43	1.75992e-41
MT1JP	-3.69605	-2.81262	8.00698e-43	1.92355e-41
CTD-2165H16.3	-3.02081	-3.67268	8.55937e-43	2.05342e-41
PTHLH	6.97503	7.41454	8.7623e-43	2.09922e-41
DPCR1	-3.70977	1.01027	9.72413e-43	2.32487e-41
RP11-246K15.1	-3.76833	-2.69804	1.39066e-42	3.31347e-41
KRT74	6.94956	0.764294	1.65319e-42	3.92828e-41
S100A2	6.83815	9.28413	1.71283e-42	4.0672e-41
LHX5	8.16489	1.14176	1.8462e-42	4.37201e-41
NRGN	-2.62597	4.1638	1.86595e-42	4.41579e-41
CLCN2	2.61233	4.25285	2.00747e-42	4.74106e-41
CDK5R1	2.62577	3.77643	2.26956e-42	5.35641e-41
RP11-758M4.4	7.92313	2.07839	2.43691e-42	5.74749e-41
NKPD1	4.59704	0.687446	2.49605e-42	5.88299e-41
RP5-823G15.5	3.67798	-1.26759	2.70941e-42	6.38156e-41
PIGR	-3.33863	7.30332	2.71932e-42	6.40057e-41
ALPL	-2.50989	6.28991	3.40869e-42	7.99086e-41
BCL2L10	5.15576	0.956691	3.43604e-42	8.04956e-41
RPL3P13	-2.91486	-4.07881	3.92307e-42	9.18436e-41
TMEM79	2.98983	4.94819	4.02692e-42	9.42116e-41
AC069277.2	5.39326	-0.38171	4.64354e-42	1.08565e-40
SLC26A9	-3.02826	3.5444	4.99085e-42	1.16529e-40
RP11-676J12.6	-2.81934	-3.27599	5.05132e-42	1.17747e-40
RP11-77A13.1	-4.59829	0.572008	5.3075e-42	1.23592e-40
DNAH10	-2.68215	1.86493	5.35316e-42	1.24572e-40
HMGB3	2.67349	6.89618	5.97013e-42	1.38744e-40
CXCR1	-3.25207	1.25086	6.36369e-42	1.47792e-40
LINC00519	5.99298	2.1187	6.46162e-42	1.49867e-40
RP11-69L16.6	6.98426	-1.05335	6.67593e-42	1.54735e-40
SSTR1	-3.39662	1.74637	7.51109e-42	1.73861e-40
GAREM2	2.70371	4.00017	9.88336e-42	2.27715e-40
RP11-125O18.1	-3.13801	-2.83426	1.14648e-41	2.63804e-40
FBXO43	3.25101	0.586647	1.16275e-41	2.67227e-40
HNF1B	-3.49294	2.24218	1.16289e-41	2.67227e-40
UCN2	6.07903	1.65192	1.28883e-41	2.95197e-40
RP11-277P12.20	4.11859	3.3976	1.59175e-41	3.6386e-40
RP11-528A4.2	-2.93723	-0.974193	1.78979e-41	4.08864e-40
BET1P1	-2.80354	-3.89746	1.80269e-41	4.11362e-40
CKMT1A	4.28973	2.6127	1.80308e-41	4.11362e-40
CTD-2135D7.5	-3.09649	-1.18371	2.1464e-41	4.88411e-40
KCNA5	-2.9076	-0.325769	2.24239e-41	5.09921e-40
OR7E62P	6.59122	-0.682145	2.38034e-41	5.40938e-40
HOPX	-2.59736	6.47113	2.4903e-41	5.6556e-40
SRRM3	3.63131	3.63518	2.60016e-41	5.89742e-40
MLPH	-2.69584	5.46249	2.78325e-41	6.29725e-40
SNHG4	2.88995	2.10338	2.88823e-41	6.52958e-40
RP11-564D11.3	3.5135	0.149533	3.0289e-41	6.83872e-40
LINC00844	-3.5826	-3.84364	3.1197e-41	7.03919e-40
BEND2	-3.32937	-4.1439	3.13693e-41	7.07349e-40
RP4-738P11.3	4.97474	-0.74706	4.09159e-41	9.18463e-40
CRTAC1	-3.23317	4.93273	4.76815e-41	1.0669e-39
GPX2	6.98973	8.10903	4.80819e-41	1.07517e-39
SOX15	4.83627	4.64859	4.83786e-41	1.08112e-39
CACNA1D	-2.5851	2.18072	4.84533e-41	1.08209e-39
RP11-346D19.1	7.28612	-1.38816	4.89983e-41	1.09356e-39
CHRNB4	4.79402	1.49281	4.9899e-41	1.11295e-39
GJB2	6.54337	8.01918	5.215e-41	1.16094e-39
GRHL1	2.87003	5.52398	5.57167e-41	1.23876e-39
CDH3	3.82999	7.95713	5.59662e-41	1.24351e-39
SYT14	7.33063	2.48543	5.65824e-41	1.2564e-39
DNAH7	-2.65119	1.15153	5.80668e-41	1.28854e-39
FOXA2	-3.28404	2.90956	5.8722e-41	1.30226e-39
PFN2	3.15661	8.00347	5.95925e-41	1.31988e-39
SFTPA2	-4.11871	11.5127	7.63428e-41	1.6834e-39
RP4-576H24.4	-2.62151	-4.11456	7.76911e-41	1.71097e-39
PLXNB3	3.1898	4.26237	8.64142e-41	1.90188e-39
ACRV1	2.82014	-1.43436	9.40585e-41	2.06621e-39
SLC15A1	4.84454	2.06947	9.69364e-41	2.12675e-39
PTPN5	-3.09035	-1.15633	1.13471e-40	2.47861e-39
NAPSA	-3.65131	8.39295	1.33459e-40	2.90975e-39
AC009262.2	5.63152	-2.80674	1.38992e-40	3.02464e-39
RP11-254F19.2	-3.09105	-4.05041	1.43308e-40	3.11088e-39
ELANE	-2.85608	-2.47474	1.58181e-40	3.4231e-39
SLC5A12	5.16125	1.81752	1.92724e-40	4.16152e-39
GPRIN1	2.77135	3.58249	1.9278e-40	4.16152e-39
C6orf229	-3.72798	-3.71041	2.04396e-40	4.40409e-39
CYP2B7P	-3.42589	4.96845	2.18012e-40	4.6888e-39
KCNIP1	-2.55586	-1.32252	2.26636e-40	4.86529e-39
RP11-408B11.2	6.5585	0.145496	2.41552e-40	5.18231e-39
GRIK4	-2.63507	0.219616	2.51882e-40	5.40061e-39
CASQ2	-3.04009	0.70889	2.66549e-40	5.70807e-39
KLC3	3.44916	3.74621	3.03468e-40	6.48278e-39
RP11-434D9.2	5.2743	-1.93792	3.28138e-40	7.00551e-39
GABRR1	6.63903	1.37834	3.62624e-40	7.73228e-39
LINC00958	5.6063	4.12519	4.02463e-40	8.57655e-39
HOXD13	9.2935	2.84733	4.48567e-40	9.55319e-39
C1orf168	-2.82814	0.24841	5.09402e-40	1.08158e-38
AC018641.7	5.27626	-1.20844	5.27712e-40	1.11978e-38
LAD1	2.60556	7.9613	5.34697e-40	1.13391e-38
SFTA2	-3.85027	4.64346	5.41329e-40	1.14728e-38
DNASE2B	-3.08522	-0.302995	6.34914e-40	1.33992e-38
PI16	-3.45315	1.08856	6.42342e-40	1.35396e-38
FGF11	4.16382	1.52356	6.5958e-40	1.38946e-38
CTD-2527I21.15	6.39653	0.82958	6.90119e-40	1.45291e-38
KRT16	8.12525	9.46496	7.38538e-40	1.55204e-38
GGH	2.70799	5.81214	8.105e-40	1.69714e-38
AVPR2	-2.51255	-0.390667	8.65579e-40	1.8103e-38
NLRP3P	5.67502	-0.589272	9.24959e-40	1.93333e-38
RAPGEFL1	3.89368	6.48436	9.43285e-40	1.97045e-38
AGBL1	-3.07792	-1.39242	9.83539e-40	2.05209e-38
ABCC5	3.61487	8.27438	1.01202e-39	2.11025e-38
POU6F2	4.96648	2.51323	1.18679e-39	2.46878e-38
KRT6B	8.17757	8.44892	1.28774e-39	2.67399e-38
VSIG2	-3.08332	3.60347	1.29234e-39	2.68195e-38
RP11-673E11.2	-3.66165	-4.07124	1.30972e-39	2.7164e-38
C21orf62	-2.66788	-2.60652	1.40294e-39	2.9063e-38
NKAIN1	5.15706	1.00524	1.41206e-39	2.92172e-38
AK4P1	3.18515	-1.04235	1.54055e-39	3.18191e-38
TMEM40	4.14568	4.28102	1.70058e-39	3.50622e-38
NPSR1-AS1	6.6199	-1.0076	1.75551e-39	3.61734e-38
FOXD3	6.14671	-0.192275	2.1524e-39	4.41432e-38
PPBP	-3.90634	0.618343	2.36563e-39	4.84026e-38
RRAD	-2.79531	4.35557	2.77663e-39	5.67199e-38
FAM72C	3.47731	-0.468688	2.77701e-39	5.67199e-38
RXRG	-3.10698	0.522546	2.97474e-39	6.0652e-38
CELSR2	2.79688	6.6378	3.00193e-39	6.11706e-38
LINC01096	6.03703	-1.13488	3.39597e-39	6.89586e-38
CTD-2536I1.2	-2.69613	-2.58171	3.72248e-39	7.55009e-38
RP11-783K16.5	3.82146	0.985901	3.8493e-39	7.80277e-38
CA1	-2.6481	-2.76174	4.19227e-39	8.49306e-38
RP11-357D18.1	-3.90403	-0.447473	4.84821e-39	9.81052e-38
RP11-445O3.2	7.56928	-0.505669	5.75747e-39	1.16168e-37
ADAMTS20	6.60881	1.09744	5.79976e-39	1.16954e-37
CTA-280A3.2	6.72128	-1.49831	5.83542e-39	1.17605e-37
RP11-203P23.2	-3.61227	-3.78092	6.50371e-39	1.30997e-37
HOXA11	6.23064	0.590448	7.1061e-39	1.42966e-37
CDO1	-2.78838	1.50565	8.26029e-39	1.659e-37
GABRQ	6.61533	3.17722	1.09007e-38	2.17926e-37
BARX1	8.481	3.39299	1.1084e-38	2.21465e-37
CBX2	3.42982	5.22656	1.14434e-38	2.28254e-37
RP11-396C23.2	3.2263	0.262817	1.18533e-38	2.36159e-37
COL6A4P1	3.90343	-1.31208	1.40308e-38	2.78748e-37
HOXC-AS2	5.82102	0.00758842	1.43376e-38	2.8468e-37
ALOX15B	-2.79767	4.87121	1.53516e-38	3.04641e-37
RP11-27M24.2	-2.63376	-2.55442	1.59779e-38	3.1671e-37
HPDL	4.35841	2.00333	1.88451e-38	3.72906e-37
AC007405.4	-2.55615	-0.746805	1.94746e-38	3.85145e-37
ZIC2	5.68979	3.1795	2.00387e-38	3.96076e-37
PCAT7	4.08018	0.690668	2.2499e-38	4.43951e-37
RIMS2	5.44002	2.7741	2.89384e-38	5.69725e-37
RP4-660H19.1	5.73752	-0.165621	3.25228e-38	6.39933e-37
LINC00551	-2.76493	-1.40489	3.69833e-38	7.25246e-37
STYK1	2.55339	3.2747	3.78401e-38	7.41633e-37
KCNA3	-2.5979	1.53025	3.97537e-38	7.78263e-37
ADAMTSL3	-2.57335	3.25952	4.40918e-38	8.62223e-37
HIST1H2BH	5.2168	1.35757	4.50618e-38	8.80698e-37
HTR2C	7.50976	1.07577	7.09251e-38	1.37616e-36
IL6	-2.89911	4.66279	7.47029e-38	1.44785e-36
LINC01105	-3.82835	-1.85179	8.95571e-38	1.73094e-36
RNU6-438P	5.60561	-2.82817	9.52076e-38	1.8371e-36
LINC00668	7.09989	3.09508	9.94329e-38	1.91757e-36
KCTD1	2.79587	5.64503	1.01877e-37	1.96362e-36
CTD-2021H9.3	6.5877	1.41387	1.04457e-37	2.01223e-36
GIMAP3P	-2.70098	-4.07211	1.06707e-37	2.05444e-36
CABYR	5.0752	4.23701	1.07966e-37	2.07754e-36
CTA-989H11.1	2.58213	0.272001	1.13829e-37	2.18675e-36
KRT17P6	5.96594	-1.07308	1.2635e-37	2.42462e-36
TMPRSS2	-2.67296	5.42924	1.32303e-37	2.53468e-36
CCDC170	-2.69979	2.39654	1.49613e-37	2.85846e-36
LRRC46	-2.58902	2.38191	1.63877e-37	3.12754e-36
MIR2052HG	4.86731	-0.669695	1.69307e-37	3.22942e-36
GALNT14	4.30696	4.91775	1.78155e-37	3.39633e-36
RP11-2N1.2	-3.94568	-2.46037	2.01691e-37	3.84292e-36
GPC1	3.16042	8.65695	2.11662e-37	4.02851e-36
IL5RA	-2.80583	1.002	2.22716e-37	4.23658e-36
LCN6	-3.48491	-2.27297	2.2826e-37	4.33732e-36
DEFA4	-3.5799	-3.79846	2.69225e-37	5.09906e-36
DAPL1	7.22065	5.73547	2.74778e-37	5.19296e-36
LINC00898	7.63185	-0.0966729	2.89666e-37	5.4625e-36
KRT15	6.21722	9.70171	3.53794e-37	6.65743e-36
TMEM139	-2.82501	2.18234	3.86314e-37	7.26544e-36
CASC8	4.7609	1.20709	4.08901e-37	7.68198e-36
RP3-331H24.6	-2.61783	-2.87246	4.69742e-37	8.79657e-36
RP4-595K12.2	5.949	-1.57755	4.89558e-37	9.15293e-36
UBE2SP1	3.24589	0.141563	4.89936e-37	9.15508e-36
CACNA1B	6.19042	3.55405	5.57513e-37	1.039e-35
GGTLC3	-3.47814	-3.74471	6.1176e-37	1.13767e-35
RP11-16K12.1	-2.58793	-0.883107	6.66339e-37	1.23654e-35
RP11-416L21.2	6.33973	0.372256	8.21476e-37	1.52119e-35
RP11-231D20.2	4.64996	-0.353326	8.27917e-37	1.53231e-35
RP11-560J1.2	2.73636	-0.411126	9.05452e-37	1.67403e-35
ADRA1A	-3.79937	-0.81238	9.39087e-37	1.7353e-35
COL17A1	6.10324	8.18728	9.75459e-37	1.8006e-35
BIK	3.00709	3.56674	1.46715e-36	2.68973e-35
HOXC11	8.05691	1.65941	1.51287e-36	2.77064e-35
EIF4EBP1	3.03166	6.71426	1.53002e-36	2.80057e-35
DLX1	6.92808	1.14229	1.75851e-36	3.21039e-35
OFCC1	7.35432	-0.829797	2.08862e-36	3.80111e-35
RP11-544M22.1	-3.22515	-1.4176	2.21028e-36	4.01624e-35
ITGB4	2.82709	8.97567	2.27684e-36	4.13289e-35
FEZF1-AS1	6.22349	2.77714	2.39061e-36	4.33715e-35
RP11-35J10.6	-2.94874	-3.30214	2.50131e-36	4.5309e-35
RNU6-140P	7.96289	0.06964	2.5026e-36	4.5309e-35
BAIAP2L2	3.55085	2.41193	2.66367e-36	4.81752e-35
OVOL1	3.81608	3.93565	2.66919e-36	4.825e-35
AL928654.7	-2.7596	-3.73621	2.91693e-36	5.26244e-35
SSMEM1	-2.89313	-4.21517	2.91721e-36	5.26244e-35
CTB-43E15.1	-4.13212	-2.69579	3.20731e-36	5.77382e-35
PGLYRP3	7.87919	2.95532	3.33503e-36	5.99755e-35
ADGRF4	5.12296	3.5873	3.63551e-36	6.52783e-35
GSDMC	4.36965	4.20134	3.99906e-36	7.16587e-35
RP11-540A21.2	2.77386	0.114914	4.50344e-36	8.05726e-35
HAP1	5.2997	4.21874	4.78284e-36	8.53962e-35
C3orf67	2.77166	2.91747	4.8368e-36	8.63156e-35
CATIP	-2.59867	-0.0795598	5.38426e-36	9.59872e-35
B3GNT4	2.77331	1.66031	5.43166e-36	9.67829e-35
RP11-21L23.3	3.17317	-0.629076	5.76759e-36	1.02664e-34
C18orf63	-3.45713	-3.02647	5.7793e-36	1.0282e-34
CTB-113P19.4	5.80817	1.89686	6.51815e-36	1.15729e-34
CAPNS2	6.65076	4.14393	6.80731e-36	1.2074e-34
LINC01412	-2.65915	-3.86954	6.91707e-36	1.22624e-34
LHX2	6.52322	1.62177	7.76644e-36	1.37333e-34
CST5	-3.39254	-1.83152	8.49745e-36	1.50031e-34
CYCSP6	6.91119	0.428214	8.68851e-36	1.53327e-34
TNFRSF18	3.54215	4.13298	8.82055e-36	1.55579e-34
CASKIN1	4.54918	0.611387	8.91195e-36	1.56874e-34
CTD-2184D3.3	6.71686	-1.43282	9.04541e-36	1.59143e-34
RAC3	2.95659	4.15817	9.09219e-36	1.59885e-34
SLC16A1	2.61882	6.64288	9.11404e-36	1.60189e-34
LGI3	-3.13737	4.03547	9.39795e-36	1.65096e-34
AKR1B15	8.19961	3.68771	9.60358e-36	1.68623e-34
DSG1-AS1	6.79927	-0.0497242	1.09167e-35	1.91102e-34
RP11-35J10.7	-2.75356	-2.98751	1.11084e-35	1.94361e-34
DUXAP9	3.68595	0.0106436	1.13305e-35	1.98147e-34
MOGAT1	-3.11564	-3.37802	1.17903e-35	2.06085e-34
RP11-657O9.1	5.75128	0.353776	1.21022e-35	2.1122e-34
LINC01552	-3.51042	-2.47036	1.28426e-35	2.23918e-34
WDR63	-2.65208	0.460496	1.30128e-35	2.26772e-34
EFHB	-2.52173	0.463292	1.30361e-35	2.27065e-34
AP000619.5	4.69876	-2.43965	1.34547e-35	2.3424e-34
KIR3DL1	-3.00217	-2.19728	1.45845e-35	2.53276e-34
HPGD	-2.68311	5.18851	1.47545e-35	2.56101e-34
RP11-243M5.5	-3.18535	-3.56623	1.886e-35	3.26065e-34
CHIA	-3.90558	1.26554	1.92323e-35	3.32338e-34
RNU1-38P	-3.08999	-4.28843	1.95845e-35	3.38257e-34
SCEL	-2.79019	5.01339	2.02074e-35	3.48498e-34
VWA3B	-3.21034	1.62392	2.85303e-35	4.89135e-34
SOX2	5.17862	7.5259	3.39527e-35	5.80672e-34
SALL4	4.05523	1.83658	3.48346e-35	5.95463e-34
SLC44A5	3.56598	3.94931	3.48647e-35	5.95686e-34
PCDHA12	-3.09981	-0.292005	3.68397e-35	6.29123e-34
CXCL3	-2.57045	2.86901	3.78243e-35	6.45621e-34
AC011288.2	7.05419	0.173186	4.19862e-35	7.14912e-34
IL20RB	5.68176	5.18238	4.2707e-35	7.26831e-34
C16orf74	3.26518	3.71285	4.3519e-35	7.40289e-34
HSF2BP	2.52574	0.125376	4.56398e-35	7.7561e-34
BMP7	4.22969	6.29835	4.64944e-35	7.89364e-34
PSMD10P2	5.30105	-1.12353	4.67804e-35	7.93449e-34
AC053503.12	-3.44782	-4.02395	4.77825e-35	8.09659e-34
TMEM158	3.6571	4.12072	5.07517e-35	8.58719e-34
ZNF488	3.6752	2.19109	5.10269e-35	8.6254e-34
BCL11A	3.28459	5.3001	5.53793e-35	9.34753e-34
IHH	-3.51527	-0.353773	5.95006e-35	1.00189e-33
GMPSP1	2.59403	-1.46118	6.14694e-35	1.03405e-33
GAL	6.42309	2.44811	6.28212e-35	1.05628e-33
KREMEN2	6.27986	3.85615	6.33441e-35	1.06456e-33
RP5-1103B4.3	-4.1633	-4.13975	6.97532e-35	1.16946e-33
PITX2	8.05495	2.61964	7.49325e-35	1.25388e-33
GAPDHP65	2.65786	0.559991	7.74498e-35	1.29414e-33
KCNG1	5.1723	3.42492	7.87105e-35	1.31395e-33
DUXAP8	3.53902	1.67328	9.39545e-35	1.56245e-33
EPHB3	2.95931	6.51577	9.94419e-35	1.65134e-33
HYDIN	-2.91563	1.19514	1.21064e-34	2.00184e-33
CTD-2008L17.2	5.10639	1.43116	1.24382e-34	2.05378e-33
RCOR2	3.99647	3.26419	1.3322e-34	2.19867e-33
RP11-245D16.4	2.87916	0.0557863	1.37853e-34	2.27191e-33
AC060834.2	-3.09466	-2.49627	1.39946e-34	2.30423e-33
AC104088.1	4.85303	-1.32352	1.41977e-34	2.33657e-33
FAM47E-STBD1	-2.51915	-3.85008	1.469e-34	2.41603e-33
RP11-499F3.2	4.47419	-0.359655	1.46944e-34	2.41603e-33
RETNLB	5.86357	-2.33946	1.52089e-34	2.49826e-33
PTCSC3	-2.61106	-2.41428	1.57214e-34	2.58002e-33
PRDM13	7.20799	-0.0166011	1.7069e-34	2.79593e-33
CTHRC1	3.04215	6.11703	1.74194e-34	2.85198e-33
RAD51AP2	4.10241	-0.926501	2.07068e-34	3.38227e-33
RP11-64C12.3	4.66405	0.438754	2.31191e-34	3.76925e-33
LINC01070	-4.10806	-4.21203	2.44215e-34	3.97973e-33
RP11-416L21.1	5.10658	-1.91207	2.74057e-34	4.45356e-33
TMPRSS11E	7.11231	4.93312	2.76099e-34	4.48465e-33
ATP5G1P6	5.23165	-2.04636	2.97153e-34	4.82438e-33
RP11-114B7.6	5.79792	-1.44074	3.02764e-34	4.91319e-33
RP11-622C24.1	-2.93462	-4.09769	3.03265e-34	4.91904e-33
TRGV6	-2.61579	-3.75684	3.07863e-34	4.9913e-33
CTD-2340E1.2	5.66735	-2.23983	3.29855e-34	5.34537e-33
VANGL2	2.52326	6.41255	3.33567e-34	5.40051e-33
ATP13A4	-2.66476	4.33473	3.81284e-34	6.15593e-33
KRT17P1	5.5747	-0.806749	4.32448e-34	6.9723e-33
TNR	-3.40417	0.517678	4.41953e-34	7.12226e-33
RP11-589B3.6	-2.52119	-4.00044	4.99225e-34	8.03039e-33
RP5-1056H1.2	3.32575	0.775416	5.13685e-34	8.25159e-33
GNG4	5.58631	4.14723	5.37532e-34	8.63067e-33
SH2D5	5.27317	1.77382	5.77835e-34	9.27352e-33
AC092415.1	6.20882	-1.58878	6.20402e-34	9.94295e-33
AC079630.2	-3.42444	-0.692113	7.08725e-34	1.13325e-32
CADM3-AS1	-2.97334	-0.914756	7.21238e-34	1.15273e-32
AC092071.1	-3.56833	-1.47951	8.18283e-34	1.30603e-32
CFAP221	-2.79168	2.36661	8.58751e-34	1.37e-32
CTD-3010D24.3	4.81222	-0.0701384	8.74982e-34	1.39525e-32
RP11-159F24.6	4.34065	0.351301	9.14643e-34	1.4565e-32
WNK2	4.11791	5.68763	1.11154e-33	1.76441e-32
SCGB1A1	-4.07063	7.69569	1.11288e-33	1.76573e-32
RHCG	8.35297	6.59258	1.15883e-33	1.8365e-32
HOXD10	5.25503	2.87447	1.17704e-33	1.86415e-32
TERT	5.40868	0.38745	1.31115e-33	2.07466e-32
PLPP4	4.23697	1.74257	1.32278e-33	2.09212e-32
UGT1A6	5.70012	4.21738	1.34549e-33	2.12515e-32
FSCN1	2.61407	8.61484	1.47273e-33	2.32506e-32
CFAP52	-2.83754	1.14578	1.55789e-33	2.45729e-32
MAST1	3.64982	1.30812	1.64774e-33	2.59783e-32
ABCB6	2.66804	3.80302	1.66455e-33	2.62316e-32
STRA6	4.40839	4.12835	1.75116e-33	2.75591e-32
IRX4	9.42696	3.18699	1.94797e-33	3.06288e-32
NMU	5.00951	2.58994	2.00729e-33	3.15473e-32
FOXD1	3.8353	2.31061	2.04384e-33	3.20928e-32
DNAH9	-3.11241	2.54356	2.18992e-33	3.43402e-32
RP11-108M12.3	3.80446	-1.21454	2.41755e-33	3.78077e-32
ITPKA	3.60008	1.64179	2.67154e-33	4.16866e-32
RP11-384F7.2	-3.83033	-2.6507	2.72083e-33	4.24178e-32
GAPDHP63	2.71894	-0.82874	2.74784e-33	4.28198e-32
HIST1H2BG	3.7154	1.27432	2.76665e-33	4.30936e-32
RP13-463N16.6	6.2983	-0.233098	3.08354e-33	4.79439e-32
SLC9A3R1	2.64723	7.72586	3.2427e-33	5.03961e-32
AC092669.3	5.07696	-2.10261	3.30605e-33	5.13577e-32
C10orf107	-2.9105	0.578315	3.42009e-33	5.30822e-32
RP6-191P20.4	5.25188	-1.22557	3.53892e-33	5.48777e-32
TFR2	3.32038	2.11891	3.57287e-33	5.53789e-32
WASF1	2.82768	4.8855	3.57442e-33	5.53789e-32
SLC6A15	6.76868	4.00276	3.64105e-33	5.63863e-32
CRABP2	4.65107	6.68045	3.74239e-33	5.79299e-32
C2orf40	-3.17058	1.459	3.78199e-33	5.85169e-32
PTPRZ1	4.90192	6.6434	3.82869e-33	5.9187e-32
HIST1H3B	4.82058	-1.91925	4.11687e-33	6.35855e-32
B4GALNT1	4.23328	4.26095	4.33585e-33	6.69085e-32
FIRRE	3.92679	1.24268	4.47254e-33	6.89874e-32
GJA3	5.30648	2.11784	4.61024e-33	7.108e-32
AC009410.1	7.31782	-0.0650153	4.65912e-33	7.17702e-32
SCN1A	-3.03248	1.07729	4.79304e-33	7.38006e-32
RP11-90L1.8	3.06817	0.652218	4.8601e-33	7.48002e-32
RP11-32K4.1	7.22854	-0.870168	5.39614e-33	8.27582e-32
TRPM2-AS	4.72428	1.45029	5.45374e-33	8.35681e-32
GBP6	5.44743	6.192	5.54576e-33	8.4941e-32
DNMT3B	2.91395	3.49329	5.8548e-33	8.9478e-32
RP11-738B7.1	4.10603	-2.2607	5.94102e-33	9.07559e-32
FLRT3	-2.52782	4.99972	6.70746e-33	1.0224e-31
AC123886.2	-2.85011	-4.11135	7.06798e-33	1.07595e-31
SFTA3	-3.52726	4.35065	7.33289e-33	1.11336e-31
RP11-5P18.10	4.31005	-2.22281	8.03722e-33	1.21554e-31
A2ML1	7.20546	6.22531	8.81312e-33	1.33103e-31
RP11-44F21.5	3.45166	2.71287	9.06408e-33	1.36729e-31
AGTR1	-2.74509	1.03933	9.42907e-33	1.42112e-31
RP11-445O3.1	6.38286	-1.8911	9.76964e-33	1.47181e-31
LRRC18	-3.06848	-0.948195	9.78579e-33	1.47361e-31
KB-1460A1.1	3.10578	-1.00729	9.87531e-33	1.48645e-31
LY6K	4.7302	4.05183	1.03913e-32	1.56277e-31
GPC2	3.48635	1.67301	1.06012e-32	1.59366e-31
HOXA11-AS	5.80812	0.176991	1.25231e-32	1.87691e-31
DMRT1	7.30725	-0.161413	1.30831e-32	1.95916e-31
MIR30C2	-2.50904	-3.62965	1.35263e-32	2.02378e-31
ANKRD18B	4.5527	1.60299	1.4345e-32	2.14261e-31
MROH9	-3.03712	-1.15024	1.53377e-32	2.28599e-31
NRG3	-2.76314	-1.24738	1.57993e-32	2.35378e-31
ESPN	3.19006	4.40756	1.61452e-32	2.40327e-31
PPFIA4	3.18558	3.20176	1.76233e-32	2.61547e-31
DLK2	3.02633	3.51099	1.77756e-32	2.63696e-31
SMIM6	-2.67376	-0.354991	2.11504e-32	3.12829e-31
GJB4	5.02703	2.79839	2.40931e-32	3.5515e-31
KRT9	7.46968	0.0608913	2.62149e-32	3.85937e-31
ADGRE1	-2.55379	1.849	2.67596e-32	3.93293e-31
RP11-157F20.3	3.56218	-2.82527	2.70552e-32	3.9747e-31
NKX1-2	8.18637	1.77016	2.74176e-32	4.02624e-31
FAM83A	6.46466	6.442	2.76463e-32	4.05812e-31
SMCO2	3.28378	-0.363402	3.34766e-32	4.89746e-31
RBBP8NL	3.07808	2.72499	3.41573e-32	4.99286e-31
GCLC	3.41532	7.92625	3.51572e-32	5.13471e-31
CTD-2129N1.1	4.05475	-2.96145	3.7906e-32	5.52924e-31
CTA-363E6.2	-3.04043	-0.860321	3.92219e-32	5.71879e-31
COL11A1	5.46346	6.2196	3.96256e-32	5.77524e-31
RP6-114E22.1	5.10447	-0.844023	4.26365e-32	6.20888e-31
ETV4	3.46972	5.22137	4.49485e-32	6.54011e-31
CFAP43	-2.70868	2.18282	4.62229e-32	6.71713e-31
ACTN2	-2.78438	0.487723	4.63516e-32	6.73024e-31
CAGE1	3.7362	-0.980672	4.64982e-32	6.74871e-31
KCNA10	-2.88256	-4.02112	4.84268e-32	7.02571e-31
RP11-635N19.3	6.02303	-2.20095	4.86581e-32	7.05633e-31
CTD-2008L17.1	4.99903	0.324591	5.00038e-32	7.24246e-31
ADM2	2.8754	3.70685	5.12849e-32	7.42068e-31
HOXC8	4.31318	2.00026	5.12981e-32	7.42068e-31
PLEKHN1	3.01567	2.77879	5.5982e-32	8.0815e-31
RP11-434H14.1	-2.84347	-4.07452	5.69383e-32	8.21616e-31
SMO	2.52454	5.64764	6.13035e-32	8.83874e-31
RP1-27K12.4	4.57761	0.164067	6.15992e-32	8.87771e-31
RGS22	-2.6511	0.74486	6.26286e-32	9.01862e-31
SLC8A3	-2.5724	-0.701929	7.03403e-32	1.01e-30
ZMYND10	-2.89682	2.76222	7.04842e-32	1.01165e-30
SERPINB13	7.36909	6.57759	7.68031e-32	1.10008e-30
KC6	5.02888	2.03022	8.39106e-32	1.20089e-30
PODXL2	3.09309	5.31243	8.6006e-32	1.22837e-30
HMGA1P1	2.93234	-2.78735	8.8128e-32	1.25764e-30
NKAIN2	5.74209	3.14024	9.04975e-32	1.2904e-30
CFTR	-2.63373	3.35882	9.38601e-32	1.3378e-30
RSPH4A	-2.62318	1.78115	9.43605e-32	1.34439e-30
SELE	-2.94347	3.56333	9.52144e-32	1.35545e-30
YBX2	4.6081	1.99477	9.73258e-32	1.38381e-30
HOXD12	5.83853	-2.34851	9.97795e-32	1.41754e-30
EGLN3	3.45608	6.68812	9.99693e-32	1.41966e-30
KDM4A-AS1	2.84817	1.46182	1.01471e-31	1.44041e-30
C4BPA	-3.36627	5.9676	1.03458e-31	1.46801e-30
AC007041.2	2.60981	-2.07841	1.05779e-31	1.50033e-30
SEPT14P12	4.38812	-3.24042	1.08616e-31	1.53932e-30
RPL3L	3.5565	-0.332166	1.11213e-31	1.57548e-30
RP5-1158E12.3	3.59672	-1.2154	1.11854e-31	1.58392e-30
TMPRSS11F	7.42884	1.35147	1.12212e-31	1.58835e-30
RP11-486L19.2	4.40189	-0.392454	1.26471e-31	1.78584e-30
FBXO27	3.16303	5.39349	1.27273e-31	1.79643e-30
VSNL1	3.49422	5.21564	1.30857e-31	1.84554e-30
ADGRG4	-3.11431	-3.73421	1.32051e-31	1.86161e-30
EEF1E1P1	2.88379	-1.74845	1.37221e-31	1.93295e-30
AC010148.1	3.05836	-0.384847	1.41011e-31	1.985e-30
TENM4	2.80523	5.22408	1.42579e-31	2.00599e-30
LINC00261	-3.49773	2.21918	1.7029e-31	2.39104e-30
RP11-381E24.4	4.71664	-2.99777	1.74141e-31	2.44316e-30
IL1RL1	-3.22884	3.7128	1.78682e-31	2.50485e-30
RUNDC3A-AS1	3.57289	0.512192	1.88743e-31	2.64164e-30
SCN2B	-2.55858	0.576851	2.17295e-31	3.03517e-30
RP11-124O11.1	-2.76684	-3.81493	2.25274e-31	3.14536e-30
ELOVL4	3.48688	2.59973	2.28291e-31	3.18622e-30
RP11-546J1.1	2.70211	-1.19803	2.5688e-31	3.57522e-30
RP6-65G23.3	2.55083	1.38302	2.57032e-31	3.57591e-30
MYH2	-3.5117	-1.77175	2.59923e-31	3.61325e-30
RAB3B	5.30191	4.20558	2.66267e-31	3.69703e-30
PERM1	2.91795	1.43194	2.68253e-31	3.71867e-30
RP11-480A16.1	2.97026	1.85228	2.73975e-31	3.79499e-30
SLC14A2-AS1	-2.57974	-3.83329	3.0745e-31	4.25192e-30
FEZF1	6.30611	2.15795	3.69357e-31	5.08993e-30
OR51E1	3.70232	-0.745387	3.853e-31	5.30335e-30
RP11-739B23.1	3.20807	-2.20437	3.9992e-31	5.49807e-30
OR7E36P	-3.35091	-3.44128	4.344e-31	5.96271e-30
RP4-616B8.5	2.83185	-1.11186	4.42426e-31	6.07048e-30
LINC01296	4.26565	0.0258453	4.53181e-31	6.21562e-30
DDN	3.88836	0.706316	4.73184e-31	6.48232e-30
RP11-218E20.3	4.84999	-0.101117	5.11917e-31	7.00744e-30
RP11-519M16.1	6.37852	-1.52622	5.13867e-31	7.03138e-30
HOXA10-AS	5.76315	-0.995455	5.61412e-31	7.66393e-30
RP11-174O3.3	4.11422	-1.97702	6.17986e-31	8.41976e-30
CMB9-22P13.1	2.64953	2.45588	6.43044e-31	8.75433e-30
LINC01108	-3.07607	-1.17656	6.47484e-31	8.81133e-30
CA9	5.89715	5.33023	6.67605e-31	9.07808e-30
MT1A	-3.30236	1.25025	7.15931e-31	9.72764e-30
HIST1H2AI	3.97122	-0.429895	7.94589e-31	1.07838e-29
SOX21	5.08131	4.55088	9.8086e-31	1.32448e-29
RP11-411K7.1	4.98737	1.86141	9.83563e-31	1.32762e-29
RP11-1C8.7	6.2793	-1.42831	1.00351e-30	1.35402e-29
LINC01234	7.27736	2.64872	1.00974e-30	1.3619e-29
IGFL4	5.61363	0.998231	1.04782e-30	1.41272e-29
CYP4A22-AS1	3.16061	-1.18444	1.09798e-30	1.47806e-29
HAS1	-2.98977	1.02473	1.10623e-30	1.48859e-29
RP13-415G19.2	4.10989	-1.05861	1.13244e-30	1.5221e-29
RP11-58O9.2	4.24186	2.33429	1.22407e-30	1.64147e-29
RP11-96H17.1	5.92641	-0.883877	1.35022e-30	1.80578e-29
CLCA2	6.04407	8.1417	1.39079e-30	1.85648e-29
MAP6D1	2.63632	2.91822	1.48749e-30	1.98328e-29
SOX21-AS1	4.17975	3.29928	1.49447e-30	1.99182e-29
CNFN	4.88827	3.64352	1.50383e-30	2.00278e-29
PLAC1	6.17571	1.09678	1.58412e-30	2.10649e-29
HOXB7	2.64879	3.85561	1.63618e-30	2.17323e-29
KRT17P2	4.81796	-1.76124	1.67898e-30	2.22753e-29
RP11-493L12.6	3.9378	-1.37305	1.68957e-30	2.24073e-29
RP11-496H1.1	3.13531	1.02628	1.69292e-30	2.24432e-29
DCDC2B	-2.51557	-0.386239	1.74846e-30	2.31708e-29
SIM2	3.03206	2.95748	1.79923e-30	2.38165e-29
NKX3-2	4.37383	-0.177515	1.81619e-30	2.40318e-29
RP11-716O23.2	-3.20191	-4.1479	1.94561e-30	2.57053e-29
RP11-368L12.1	5.70929	-0.858759	2.07964e-30	2.74346e-29
DEPDC7	2.73033	2.01338	2.12767e-30	2.80469e-29
LINC01165	-2.56643	-3.56782	2.13362e-30	2.81148e-29
CTD-2194D22.3	8.01126	-0.934984	2.47683e-30	3.25268e-29
AKR1B10	8.05364	8.40085	2.53236e-30	3.3231e-29
SCN8A	2.80251	2.32891	2.695e-30	3.53122e-29
FADS6	6.55022	1.14501	2.86964e-30	3.75864e-29
HRASLS	4.23804	2.00483	2.96177e-30	3.8764e-29
RP11-443P15.2	7.38156	6.12679	3.0213e-30	3.94839e-29
MLLT11	2.8744	5.11353	3.21596e-30	4.19807e-29
RPSAP52	4.49366	-0.770314	3.21811e-30	4.1993e-29
LHFPL3	-3.04106	-0.30724	3.2622e-30	4.25366e-29
AC013410.2	4.91814	-3.18718	3.29973e-30	4.29938e-29
EMX1	5.91239	0.801546	3.34468e-30	4.3547e-29
HIST1H2AD	3.60918	-0.649185	3.3997e-30	4.42303e-29
LINC01305	6.93181	-0.00936085	3.43888e-30	4.46901e-29
DMRTA2	6.79196	2.46897	3.51136e-30	4.56151e-29
KRT14	8.90669	9.81032	4.14308e-30	5.36419e-29
MMP1	5.76464	7.8452	4.29515e-30	5.55695e-29
RP11-306B9.1	5.1261	-3.18577	4.34176e-30	5.6131e-29
RP11-10N16.3	3.9329	-1.99341	4.44353e-30	5.74041e-29
TARID	-2.5827	-0.232098	5.23947e-30	6.73129e-29
RP11-254F7.4	3.53431	-2.79708	5.27965e-30	6.78041e-29
MSI1	4.21498	3.29528	5.43056e-30	6.96908e-29
RP11-108K3.3	4.45057	-3.62692	5.47032e-30	7.01753e-29
HIST1H2AE	3.64247	1.0896	5.54358e-30	7.1089e-29
CTD-2318O12.1	4.28315	-0.960876	5.65543e-30	7.24701e-29
RP11-397A16.3	5.98847	-2.71114	5.86036e-30	7.5041e-29
SP9	7.01869	-0.637978	6.5978e-30	8.43291e-29
FOXL2	7.53514	1.67572	6.95211e-30	8.87602e-29
UCHL1	4.75238	7.05064	7.63245e-30	9.73039e-29
FAM83C	7.7964	4.15763	7.72107e-30	9.83978e-29
C10orf99	8.06206	3.54534	8.3114e-30	1.05728e-28
RP11-365O16.3	-2.53415	-2.38421	8.85313e-30	1.12415e-28
AGR3	-2.78492	4.10039	9.11871e-30	1.15745e-28
HIST1H3D	3.24901	0.00963808	9.58561e-30	1.21627e-28
KRT31	9.86909	3.8909	9.59618e-30	1.21717e-28
RP11-353N14.2	4.18183	-0.706479	9.82417e-30	1.24518e-28
C5orf66-AS1	7.84027	0.54286	1.03512e-29	1.31008e-28
SPRR1B	7.6516	7.33583	1.08583e-29	1.37277e-28
MDK	2.66496	7.77037	1.09903e-29	1.38844e-28
LINC01451	4.44891	2.12933	1.10304e-29	1.39301e-28
CGREF1	3.72315	3.29398	1.11331e-29	1.40546e-28
SFTPB	-3.29063	11.4289	1.14039e-29	1.43913e-28
KRT6C	8.24006	6.54685	1.30048e-29	1.63879e-28
RP11-1134I14.2	5.66915	-1.58233	1.34561e-29	1.69139e-28
FAM195CP	3.82215	-1.2583	1.36357e-29	1.71273e-28
RP11-126L15.4	2.57669	-0.816973	1.53991e-29	1.9273e-28
RP11-1090M7.1	-2.54773	-3.95643	1.75241e-29	2.18619e-28
ALOXE3	4.56983	1.13252	1.8475e-29	2.30164e-28
RP11-968A15.2	2.66734	-0.52403	1.85416e-29	2.309e-28
HBM	-3.08109	-4.22568	1.89844e-29	2.36246e-28
XDH	3.48506	3.57912	2.1557e-29	2.67592e-28
DUSP5P1	4.10347	-0.73852	2.30668e-29	2.85825e-28
RPSAP69	2.89535	-1.00003	2.37507e-29	2.94195e-28
PGLYRP4	5.46524	2.60256	2.49063e-29	3.07963e-28
RP11-445O3.3	6.7916	-0.521066	2.49415e-29	3.08289e-28
FAM83A-AS1	6.41932	1.46846	2.61535e-29	3.22927e-28
DSC2	2.62012	7.46943	2.73792e-29	3.37465e-28
RP11-1C8.4	5.74038	-0.906373	2.94344e-29	3.62156e-28
PROM2	3.33155	6.95072	3.06143e-29	3.76276e-28
ISL2	3.15771	0.210665	3.06349e-29	3.76397e-28
DLX2	7.22349	0.901543	3.25741e-29	3.9966e-28
CTD-2147F2.1	6.61954	0.954795	3.32624e-29	4.07818e-28
HIST1H2AG	3.05477	1.38786	3.34145e-29	4.09539e-28
SNORA14B	2.79166	-2.34663	3.5047e-29	4.28944e-28
IGF2BP1	7.1471	3.82317	3.52389e-29	4.31142e-28
RHBDL1	2.93179	1.8469	3.935e-29	4.80094e-28
SLC4A3	2.55475	3.8577	4.65696e-29	5.65216e-28
SULT4A1	5.07037	1.36321	4.79217e-29	5.80415e-28
CTD-2531D15.4	-2.85191	-2.51393	4.87661e-29	5.90027e-28
DYNLRB2	-2.54698	0.240196	4.91422e-29	5.94166e-28
CCAT1	8.10756	3.54849	5.1883e-29	6.26436e-28
TGM5	5.80271	1.71468	5.42006e-29	6.5329e-28
GAPDHP72	2.68611	-1.35175	5.76945e-29	6.94204e-28
POLD2P1	4.78897	-1.40511	5.96491e-29	7.17228e-28
RP11-1260E13.2	-2.71329	-2.37064	5.99207e-29	7.20246e-28
TCTE1	-2.89552	0.0183431	6.47827e-29	7.7815e-28
PROK2	-2.56247	-0.829126	7.39342e-29	8.84423e-28
ANKRD22	2.58034	3.96022	8.45105e-29	1.00921e-27
HR	4.06374	5.66721	8.56771e-29	1.02244e-27
EN1	7.10998	2.17132	9.92787e-29	1.18233e-27
RP11-69L16.3	4.57719	-2.55091	9.9602e-29	1.18538e-27
FAM181B	4.64938	1.67945	1.00655e-28	1.1975e-27
AKR1C2	5.60548	8.89717	1.02062e-28	1.21383e-27
CNGA4	-2.70758	-0.252622	1.0676e-28	1.26797e-27
AC090945.1	3.20916	-1.61781	1.0927e-28	1.2969e-27
KRT34	6.54074	-0.194454	1.214e-28	1.4371e-27
KRT78	5.98679	2.05905	1.22765e-28	1.45262e-27
CAMK2N2	3.87711	0.496972	1.27129e-28	1.50222e-27
TDRD5	4.62115	2.6965	1.2749e-28	1.50597e-27
LINC00887	4.10162	-0.673426	1.27754e-28	1.50858e-27
MIR6071	-3.12052	-4.11162	1.3443e-28	1.5842e-27
HIST1H3J	4.08599	-2.5123	1.42707e-28	1.68004e-27
ZFPM2-AS1	5.26574	2.02979	1.70858e-28	2.00604e-27
OR2S1P	-3.28607	-3.12682	1.7941e-28	2.10504e-27
RNU1-106P	2.57841	-1.95987	1.80592e-28	2.11819e-27
SCTR	-2.63218	2.52731	1.81839e-28	2.1321e-27
SCGB3A1	-3.25951	5.91408	1.82334e-28	2.13719e-27
MIR205	5.51396	-0.937054	1.83366e-28	2.14857e-27
HOXC10	6.80704	3.01704	1.83501e-28	2.14943e-27
TCF24	3.35326	-0.799054	1.83873e-28	2.15306e-27
RP11-372M18.2	6.64551	-2.17182	1.84987e-28	2.16538e-27
RP1-154K9.2	4.2242	-1.36663	1.94417e-28	2.27424e-27
HIST1H2AM	3.56991	-1.73351	2.03173e-28	2.37507e-27
DEPDC1-AS1	3.43409	-2.85675	2.07108e-28	2.42025e-27
H2BFWT	5.65607	-1.98547	2.23572e-28	2.60829e-27
RP1-90J4.1	3.63331	-2.93955	2.24195e-28	2.61469e-27
CTC-537E7.2	6.90946	-0.427277	2.25936e-28	2.63323e-27
VAX1	7.88186	0.359778	2.57292e-28	2.99168e-27
RP11-526A4.1	6.08917	-2.4443	2.98239e-28	3.46088e-27
GAD1	4.37504	2.27637	3.04896e-28	3.53696e-27
CTD-2591A6.2	7.12333	-1.34254	3.09574e-28	3.58765e-27
SRSF12	2.74593	1.92892	3.19838e-28	3.70291e-27
RP11-481J2.3	3.30736	-1.50591	3.21184e-28	3.71726e-27
LINC00935	-2.71041	-4.26028	3.25216e-28	3.76143e-27
TPD52L1	2.56215	6.41518	3.30107e-28	3.81547e-27
NPSR1	7.4474	0.817222	3.39448e-28	3.91954e-27
ONECUT2	4.44336	1.32369	3.62454e-28	4.18242e-27
CTB-51J22.1	-2.65112	-0.343108	3.71941e-28	4.28905e-27
RP11-573D15.1	4.35915	-0.864207	4.01187e-28	4.61716e-27
LGALS7B	7.20473	4.38485	4.11111e-28	4.72826e-27
CHODL	3.96241	3.06406	4.18453e-28	4.80952e-27
C6	-3.28327	1.34865	4.21157e-28	4.83901e-27
EDARADD	3.31675	3.7018	4.29561e-28	4.93232e-27
RP11-932O9.10	2.6256	-1.27212	4.31455e-28	4.95244e-27
MIR2117HG	5.47055	-0.741885	4.40771e-28	5.05605e-27
DLL3	6.63371	1.55557	4.53765e-28	5.20168e-27
RP11-56A10.1	-3.36512	-0.681547	4.84856e-28	5.54352e-27
PIFO	-2.60066	2.96778	5.12834e-28	5.85957e-27
TMPRSS11A	8.09615	4.6843	5.35639e-28	6.11814e-27
FAR2P1	8.06687	2.87958	5.46186e-28	6.23249e-27
CNTNAP2	5.55947	5.56286	5.64419e-28	6.43633e-27
DMBX1	6.02799	-0.105707	5.67189e-28	6.46581e-27
AC135178.7	-2.67742	-3.89518	5.70379e-28	6.50005e-27
RP11-390F4.3	3.17478	1.40146	5.70809e-28	6.50283e-27
CTC-276P9.4	5.4283	-1.68875	5.74545e-28	6.54111e-27
RP11-485G7.6	3.26806	-1.63183	5.82496e-28	6.62947e-27
PTPRH	3.94291	2.99976	5.99161e-28	6.81248e-27
TMPRSS11D	7.53438	5.11592	6.02922e-28	6.85078e-27
HIST3H2A	3.35877	3.68069	6.37769e-28	7.23966e-27
EN2	6.37976	1.32946	6.60111e-28	7.49085e-27
RPL31P40	-2.68499	-4.22941	6.79384e-28	7.70454e-27
LINC00640	3.54374	0.198242	6.81712e-28	7.72843e-27
ADGRD2	4.99479	-1.26307	7.07678e-28	8.01759e-27
CFAP77	-3.02429	0.448145	7.30302e-28	8.26318e-27
AC002076.10	3.59894	-2.30061	7.30835e-28	8.26653e-27
KRT17P3	7.07673	1.48386	7.36435e-28	8.32718e-27
FMO9P	6.74029	-0.212511	7.47128e-28	8.44536e-27
AC024937.6	2.93057	0.350833	7.85695e-28	8.86409e-27
CLEC19A	-2.85893	-4.09015	8.04345e-28	9.06863e-27
RP11-20F18.1	5.55963	-2.45003	8.42009e-28	9.48408e-27
RP11-116N8.4	-3.76681	-3.51483	8.50499e-28	9.57045e-27
RP11-159F24.5	3.49558	-0.589176	1.00273e-27	1.12509e-26
RSPH1	-2.70608	2.57772	1.03434e-27	1.15943e-26
AC064850.4	3.09636	-2.47121	1.03809e-27	1.16326e-26
HIST1H3G	4.4291	0.346682	1.10143e-27	1.23147e-26
MMP3	6.02677	3.68984	1.1168e-27	1.24746e-26
TWIST1	3.66743	3.06107	1.17936e-27	1.31607e-26
RP11-666A20.3	5.3608	-1.53802	1.19286e-27	1.33071e-26
UBE2SP2	3.02514	-2.27996	1.19493e-27	1.33259e-26
RP11-546O6.4	4.81551	-2.26673	1.24287e-27	1.38429e-26
RXFP1	-2.51093	1.48918	1.2667e-27	1.40948e-26
GAPDHP40	2.64914	-0.983213	1.27245e-27	1.41543e-26
MIA2	-2.83538	-3.29654	1.29547e-27	1.43966e-26
RP11-474G23.3	2.69387	-1.00337	1.29685e-27	1.44073e-26
IGSF1	3.79256	1.80647	1.29809e-27	1.44165e-26
LINC00670	-3.18499	-3.76141	1.33051e-27	1.47578e-26
LRRC71	-2.84558	0.238242	1.38734e-27	1.53735e-26
SLC4A11	3.18955	4.93335	1.43704e-27	1.5904e-26
RP11-286B14.2	6.12157	-2.13231	1.4797e-27	1.63605e-26
RP3-323A16.1	4.23132	1.6935	1.51272e-27	1.67098e-26
ATP5G1P4	2.77373	-1.08605	1.72728e-27	1.90196e-26
NGEF	2.92233	3.08728	1.82458e-27	2.00658e-26
CTD-2034I4.2	3.56781	-2.31288	1.8899e-27	2.07645e-26
KRT13	7.70087	9.48128	2.07424e-27	2.27755e-26
TMPOP2	2.97458	-1.78709	2.24709e-27	2.46269e-26
RP1-278O22.1	4.18227	0.0634166	2.30843e-27	2.52755e-26
RSPH10B2	-2.53629	-2.64547	2.34687e-27	2.56802e-26
HS6ST2	3.29408	4.63433	2.35589e-27	2.57709e-26
ZNF280A	6.87106	-0.358251	2.50656e-27	2.73761e-26
AC098973.1	5.30314	-2.92026	2.56988e-27	2.80588e-26
COX6B2	5.68103	2.38479	2.67167e-27	2.91521e-26
HIST1H2BO	3.7343	-1.58132	2.81272e-27	3.06719e-26
CDIPT-AS1	4.19618	0.150697	2.84022e-27	3.09525e-26
AC114812.8	5.73092	-1.59251	2.9041e-27	3.1619e-26
RP5-839B4.8	-3.21891	0.189135	2.9947e-27	3.25648e-26
LINC00710	-3.24801	-4.29622	3.22374e-27	3.49901e-26
RP11-483F11.7	2.91703	-1.32104	3.24627e-27	3.52126e-26
DPF1	3.0282	1.2995	3.32829e-27	3.60799e-26
LINC00626	7.37432	0.866489	3.50808e-27	3.79581e-26
RP11-896J10.3	-3.50629	-3.02113	3.54176e-27	3.82988e-26
RP11-133L19.3	-3.04353	-3.05258	4.03487e-27	4.34964e-26
DNAJB3	6.11757	-1.10731	4.17793e-27	4.49968e-26
STEAP1	2.5348	4.68308	4.25081e-27	4.57677e-26
BARX1-AS1	6.91941	-1.53189	4.62104e-27	4.96772e-26
CTD-2532K18.2	4.78654	-1.91473	4.94967e-27	5.31446e-26
LL22NC03-N64E9.1	4.69375	-2.39502	5.09673e-27	5.47068e-26
SLC25A48	5.53866	-0.10506	5.16647e-27	5.54383e-26
SPOCK1	3.27672	4.62366	5.33183e-27	5.716e-26
RP11-387H17.6	-2.57244	-3.59049	5.40613e-27	5.79209e-26
SPTSSB	5.41516	3.28547	5.45941e-27	5.84379e-26
RAET1K	3.05858	-0.501188	5.80408e-27	6.20132e-26
RP11-397O4.1	-3.12477	-4.27285	5.83123e-27	6.22652e-26
RP11-378G13.2	2.63432	-2.24117	5.92694e-27	6.32485e-26
CAMP	-2.61533	-0.308793	5.94953e-27	6.34507e-26
OR5BH1P	5.83735	-2.82566	6.30909e-27	6.72238e-26
RP11-295G20.2	2.84941	3.21628	6.47127e-27	6.88888e-26
AC114803.3	5.47839	-2.95712	6.57737e-27	6.99968e-26
TUBB3	3.58326	2.25667	6.61057e-27	7.03288e-26
RP11-21L23.2	2.64652	2.31887	7.40553e-27	7.86524e-26
SPP1	4.37621	9.82742	7.71707e-27	8.1876e-26
CTD-3216D2.5	2.61101	-1.5029	7.90126e-27	8.38048e-26
HOXC9	3.75027	1.42828	8.38721e-27	8.88779e-26
C2orf73	-2.63701	-1.51334	8.52207e-27	9.02796e-26
HPSE2	-2.52939	0.44535	9.53318e-27	1.00807e-25
LINC01605	4.37404	1.81323	9.61432e-27	1.01635e-25
AC007879.7	3.46937	1.0935	9.78969e-27	1.03395e-25
FOXI3	6.93013	1.7679	9.85e-27	1.03969e-25
LINC00211	-2.57213	-3.24445	9.89141e-27	1.04343e-25
GRK7	3.25877	-0.703132	9.91191e-27	1.04496e-25
OVOS2	5.25737	2.51047	1.00906e-26	1.06251e-25
RNU1-61P	-2.55792	-3.89731	1.11455e-26	1.16936e-25
CNGB3	3.28175	-0.29753	1.1312e-26	1.18612e-25
ZNF750	3.01494	5.38163	1.14249e-26	1.19759e-25
RP4-669H2.1	3.16382	-0.998153	1.19899e-26	1.25568e-25
UGT1A1	4.8237	-1.39903	1.24061e-26	1.29733e-25
ACP7	5.77095	2.85912	1.27706e-26	1.33505e-25
CASC19	6.75996	0.43393	1.3092e-26	1.36782e-25
HIST1H2BF	3.6888	-1.4107	1.43285e-26	1.49566e-25
GAST	7.27892	0.495854	1.54701e-26	1.61386e-25
MYO16-AS1	-2.81753	-1.03049	1.58312e-26	1.65055e-25
AC011738.4	4.67915	-1.21386	1.64459e-26	1.71209e-25
C8orf34-AS1	-2.8781	1.68617	1.66003e-26	1.72764e-25
IL36RN	6.94395	3.89291	1.67656e-26	1.74432e-25
RP11-432I5.2	3.56158	-2.59876	1.7113e-26	1.77887e-25
NAP1L4P2	5.40284	-2.8361	1.72886e-26	1.79659e-25
PTX3	-2.60921	2.52807	2.06972e-26	2.14316e-25
KRT33A	8.2523	0.155132	2.12875e-26	2.20297e-25
NUDT11	3.35302	3.02368	2.16764e-26	2.24255e-25
LINC00355	8.01764	-0.145054	2.25502e-26	2.33019e-25
TULP1	3.15636	-0.721928	2.28028e-26	2.3549e-25
RP11-276H19.2	4.36691	2.79119	2.2859e-26	2.3593e-25
RP11-9E17.1	2.52085	2.92795	2.36573e-26	2.43953e-25
HOTTIP	6.16438	-2.06087	2.39448e-26	2.46772e-25
CYP4Z2P	-2.82466	-1.74913	2.40673e-26	2.47889e-25
CFAP73	-2.6394	0.820203	2.42019e-26	2.49201e-25
INA	6.40988	2.6392	2.5667e-26	2.64209e-25
SLC10A2	-3.56846	-2.85002	2.5739e-26	2.64872e-25
RSPO2	-3.13407	0.986328	2.58996e-26	2.66446e-25
AC005324.6	-3.40641	-3.83004	2.59125e-26	2.665e-25
C1QL1	4.21731	1.20498	2.72707e-26	2.80138e-25
AC078899.4	-3.24771	-4.20649	2.82355e-26	2.89794e-25
FOXL2NB	7.81532	1.00228	2.85395e-26	2.92828e-25
FOXN1	4.70945	3.56346	2.90953e-26	2.9818e-25
TRHDE	-3.36003	0.85508	2.96824e-26	3.03929e-25
MAS1L	-3.0482	-3.79718	3.05608e-26	3.12831e-25
SFN	2.79952	9.55134	3.11775e-26	3.18864e-25
RP11-452I5.2	2.65017	1.1639	3.14868e-26	3.21933e-25
C1QL4	5.2307	-0.66661	3.18385e-26	3.25242e-25
LINC01468	7.3894	0.0533183	3.50691e-26	3.57617e-25
GAPDHP71	2.87182	-2.44984	3.54809e-26	3.61605e-25
WTAPP1	3.64905	-0.0176782	3.66443e-26	3.73026e-25
HIST1H4E	2.94976	-1.04186	3.74045e-26	3.80431e-25
PLCH2	3.39046	5.06035	3.76276e-26	3.8259e-25
MYH1	-2.8349	-2.5941	3.82189e-26	3.88488e-25
RP11-1M18.1	3.26706	-1.85237	3.90149e-26	3.96273e-25
RP1-272L16.1	6.64765	-0.87218	3.9111e-26	3.97094e-25
AC069513.4	3.55309	-1.49069	4.16249e-26	4.22249e-25
SIX2	4.25056	3.88355	4.1952e-26	4.25196e-25
RP4-694A7.2	4.88894	-1.90768	4.21887e-26	4.27471e-25
MROH5	-2.70897	-2.57509	4.26717e-26	4.32115e-25
MAGEA9B	9.40483	1.24947	4.3127e-26	4.36472e-25
VCX	5.62474	-0.943124	4.42464e-26	4.47541e-25
IVL	6.46548	5.42214	4.7564e-26	4.80541e-25
LL22NC03-104C7.1	-3.13464	-3.72182	4.82363e-26	4.8691e-25
HOXC-AS1	4.26109	-0.941237	4.89434e-26	4.93906e-25
RP11-83M16.6	4.70165	-0.901007	4.90151e-26	4.94486e-25
CASP1P2	4.02083	-0.000323117	5.04351e-26	5.08665e-25
SLC7A11	4.39237	6.35554	5.18297e-26	5.22428e-25
RP11-102G14.1	2.8902	-1.29439	5.23245e-26	5.27263e-25
CCDC185	4.09285	-1.92831	5.23608e-26	5.27476e-25
KIAA1549L	4.75226	4.44796	5.25723e-26	5.29454e-25
PLAU	2.74861	7.71226	5.36481e-26	5.39821e-25
APOH	-3.70203	0.632871	5.38775e-26	5.41817e-25
PHGDH	2.66407	6.8858	5.45731e-26	5.48654e-25
TMEM63C	3.62895	3.10323	5.90732e-26	5.92021e-25
RP11-646E18.4	6.60086	-0.359296	6.40684e-26	6.41162e-25
IGFBP2	3.43574	9.32199	7.14602e-26	7.14316e-25
CST1	7.19295	4.6494	7.87175e-26	7.8551e-25
SYT12	4.23022	2.9094	8.67124e-26	8.63808e-25
RP11-64B16.4	-2.91744	-3.50816	8.72865e-26	8.69279e-25
RP11-98G7.1	4.05878	-1.36505	8.85328e-26	8.81187e-25
HOXB9	7.57924	3.12085	8.86779e-26	8.82381e-25
RGS20	3.70312	1.92033	8.95566e-26	8.9087e-25
LMO3	-2.66023	4.73024	9.36328e-26	9.30357e-25
RP5-907D15.4	3.7601	-1.76189	9.59758e-26	9.52824e-25
ACVR1C	2.80811	2.72152	1.00335e-25	9.94965e-25
LINC01063	2.69628	-0.770494	1.01337e-25	1.00462e-24
PAX9	3.72767	4.74607	1.06637e-25	1.05567e-24
MIR27A	-2.59422	-3.32523	1.09568e-25	1.08437e-24
ARSH	4.52505	-1.72784	1.10844e-25	1.09607e-24
KRT75	7.79671	3.60291	1.30916e-25	1.29235e-24
RP11-498C9.4	2.57017	-1.54172	1.3208e-25	1.30311e-24
ERVMER34-1	3.18487	3.76053	1.34023e-25	1.32152e-24
TEKT2	-2.51027	1.40595	1.46908e-25	1.44613e-24
FAM216B	-3.3046	2.36115	1.48362e-25	1.45962e-24
RP5-836N17.4	3.44401	-2.20249	1.50862e-25	1.48337e-24
GREM1	3.76506	6.06949	1.55618e-25	1.52885e-24
FAM84A	2.69747	6.42604	1.58565e-25	1.55692e-24
C5orf49	-2.66332	1.67375	1.67656e-25	1.64387e-24
PRRX2	2.78783	3.05509	1.79255e-25	1.75425e-24
LINC00858	4.58095	-0.864698	1.86391e-25	1.82195e-24
SP8	6.76723	0.938339	1.90006e-25	1.85624e-24
CTD-2033A16.3	3.33161	-1.41025	2.04594e-25	1.99596e-24
SGCG	-2.59323	0.572447	2.1883e-25	2.13186e-24
SLC9A2	4.31708	3.24047	2.27816e-25	2.2157e-24
RP11-685G9.4	4.69838	-3.47069	2.3737e-25	2.30734e-24
RP13-455A7.1	4.80953	-3.25732	2.38094e-25	2.31372e-24
CTD-2165H16.4	2.50381	-0.618844	2.38552e-25	2.31753e-24
MKRN3	5.37595	1.98236	2.41244e-25	2.34239e-24
ALOX12P2	2.67748	2.53602	2.43206e-25	2.35946e-24
GAPDHP21	3.46416	-1.87523	2.47925e-25	2.40458e-24
TLX2	4.76557	-0.208311	2.52291e-25	2.44427e-24
AWAT2	-2.98642	-2.05702	2.558e-25	2.47751e-24
CMA1	-2.50101	-1.86564	2.61128e-25	2.52771e-24
AC004980.10	2.70586	-0.850034	2.68173e-25	2.59519e-24
FAM155B	3.73067	2.38636	2.7672e-25	2.67642e-24
KLF2P1	8.35431	0.0760736	2.79704e-25	2.70378e-24
KRT77	8.33512	1.91692	2.85741e-25	2.75984e-24
GDA	5.1381	4.16529	2.91515e-25	2.81483e-24
HOXC6	3.04653	2.47717	2.95139e-25	2.84746e-24
KLHL2P1	2.51531	-1.54295	3.37179e-25	3.24232e-24
RAD17P1	-2.83442	-2.60452	3.39023e-25	3.25914e-24
NTNG1	-2.78124	1.13166	3.39181e-25	3.25976e-24
FST	3.58748	5.86195	3.61586e-25	3.47222e-24
SLC29A4	2.84303	3.94483	3.74697e-25	3.59614e-24
SDR9C7	6.17396	0.8463	3.81328e-25	3.65677e-24
LSAMP-AS1	4.9236	-1.17288	3.93296e-25	3.7674e-24
RP11-1038A11.1	4.12062	-0.599118	3.93826e-25	3.77144e-24
RAB26	2.89746	1.37659	3.97498e-25	3.80347e-24
RP11-57A1.1	3.25533	-2.75634	4.09068e-25	3.9099e-24
HIST1H3F	4.69543	-2.20217	4.35375e-25	4.15224e-24
PRDX2P4	3.84439	-3.10806	4.43584e-25	4.22937e-24
C1orf194	-3.01735	1.15351	4.4735e-25	4.26295e-24
RP11-367G18.1	3.11831	2.07655	4.62332e-25	4.40091e-24
RP11-680H20.2	5.25149	-0.285946	4.95335e-25	4.70993e-24
RP11-573D15.2	4.64566	-1.0252	5.00971e-25	4.76222e-24
S100A7	9.10376	6.76632	5.58165e-25	5.29294e-24
FSD1	3.8162	1.31277	5.59929e-25	5.30822e-24
AC010980.2	2.97241	0.772423	5.87006e-25	5.56039e-24
OR7E91P	4.19703	-0.902277	6.13313e-25	5.80329e-24
COCH	4.29092	3.97443	6.19254e-25	5.85791e-24
RP11-499F3.1	3.93428	-1.65769	6.22757e-25	5.88945e-24
KISS1R	3.84511	-0.94212	6.27003e-25	5.928e-24
NKX2-5	6.98498	1.3391	6.32891e-25	5.98204e-24
CXCL14	4.45988	7.34632	6.67074e-25	6.29321e-24
PADI1	7.32633	3.44724	6.72566e-25	6.34331e-24
SUSD4	2.88532	5.30989	7.36182e-25	6.93956e-24
C17orf99	3.48665	0.0720079	8.22367e-25	7.72901e-24
RP11-429B14.4	5.32192	-2.46	8.3278e-25	7.82266e-24
CTC-321K16.1	4.79822	-1.645	8.5966e-25	8.06431e-24
FAM83C-AS1	2.95164	-2.68507	8.81805e-25	8.26316e-24
LYPD6B	3.21942	4.0037	8.83543e-25	8.27722e-24
ADAM12	2.88919	5.54767	8.87841e-25	8.31303e-24
AP000679.2	3.44516	-2.62041	8.90725e-25	8.3378e-24
RP11-676B18.2	5.05037	-3.09149	9.03434e-25	8.45223e-24
LINC00940	-2.86659	-3.76908	9.55674e-25	8.9314e-24
CTA-363E6.1	-2.72448	-3.70306	9.70881e-25	9.06866e-24
UGT1A3	4.90873	-2.51713	9.72244e-25	9.07896e-24
IL13	-2.65075	-2.73549	1.00398e-24	9.36782e-24
CTD-2292P10.4	2.70556	0.0343075	1.03254e-24	9.62909e-24
KRT3	5.5362	-0.0275113	1.04134e-24	9.70605e-24
MYEOV	5.58007	3.43755	1.05594e-24	9.83944e-24
TMEM108-AS1	-2.89971	-4.18812	1.13378e-24	1.05479e-23
RP11-542G1.1	5.80228	-1.60854	1.17167e-24	1.08888e-23
CTD-3080P12.3	-3.66483	-2.36163	1.18751e-24	1.10272e-23
PRR5-ARHGAP8	2.68958	-1.11163	1.2262e-24	1.13804e-23
CFAP65	-3.18073	1.50923	1.36033e-24	1.25885e-23
RP11-529G21.2	2.6468	-2.58932	1.53328e-24	1.41589e-23
RP11-357H14.17	5.69724	1.36373	1.60284e-24	1.47622e-23
AC090505.6	3.83371	-2.60665	1.6461e-24	1.51526e-23
FAM132A	4.30658	2.63114	1.66377e-24	1.53112e-23
SATB2-AS1	3.49355	-1.77687	1.73967e-24	1.59971e-23
C2orf48	3.07241	-0.196205	1.74202e-24	1.60145e-23
RP11-293P20.2	-3.03871	-2.95561	1.77785e-24	1.63395e-23
RP11-881M11.4	3.06236	-2.03627	1.82692e-24	1.67773e-23
DNAH12	-2.7873	1.32591	1.86487e-24	1.71123e-23
PANX2	3.30275	4.70931	1.87439e-24	1.71951e-23
MMP10	6.62432	6.83629	1.92917e-24	1.76837e-23
ERICH3	-3.01174	2.13056	1.995e-24	1.82632e-23
RP11-1007I13.4	5.80969	-2.10177	2.00948e-24	1.83765e-23
MAP3K19	-2.76172	0.473321	2.02949e-24	1.85449e-23
LINC01208	5.412	-2.58874	2.07742e-24	1.89679e-23
MAGEA4	9.17417	6.50951	2.09372e-24	1.91118e-23
RP11-895M11.2	3.26501	-3.21025	2.13315e-24	1.94564e-23
RP11-286H14.8	3.26292	-1.58633	2.18316e-24	1.99022e-23
DIO2	3.55933	4.76134	2.2141e-24	2.01789e-23
RPL37P3	4.41302	-3.22609	2.22173e-24	2.02432e-23
TLX3	7.90661	-0.0644772	2.23673e-24	2.03692e-23
NPBWR1	5.8421	1.8169	2.25142e-24	2.04977e-23
ZNF670-ZNF695	2.54863	-1.63196	2.36067e-24	2.14587e-23
MIR9-3HG	3.43246	2.93036	2.44748e-24	2.22305e-23
RP11-527N22.2	4.6492	-0.403305	2.46192e-24	2.235e-23
RGMA	3.1762	5.6833	2.48338e-24	2.25273e-23
ACTL8	8.57414	0.603026	2.48948e-24	2.25767e-23
SERPINB4	7.15384	5.02248	2.52232e-24	2.28508e-23
HPCA	2.74538	-0.638014	2.63133e-24	2.38013e-23
ADAM23	4.81	6.70212	2.74041e-24	2.47623e-23
SERPINE2	2.74566	6.58336	2.78708e-24	2.51645e-23
ISM2	5.93051	1.6542	2.91078e-24	2.62542e-23
ROS1	-2.52981	5.10232	2.97099e-24	2.67695e-23
NAV2-AS2	-2.54743	-2.60101	3.01012e-24	2.71152e-23
DEFB126	5.59906	-1.78514	3.0349e-24	2.73314e-23
CTC-458A3.1	4.17329	-2.17044	3.12599e-24	2.80937e-23
CCL26	3.64592	1.06272	3.57554e-24	3.20513e-23
AC004221.2	3.76317	-2.82466	3.65572e-24	3.27365e-23
SPRR2D	6.92212	6.15737	3.66069e-24	3.27725e-23
CSTA	3.54389	7.56238	3.85838e-24	3.44981e-23
TMEM184A	2.57715	4.7281	3.91062e-24	3.49294e-23
ARNTL2-AS1	4.04761	-2.95814	3.91555e-24	3.49645e-23
AC015849.16	3.72831	-0.597034	3.97027e-24	3.5435e-23
LA16c-60H5.7	2.80036	-1.23472	4.02103e-24	3.58789e-23
RP11-141C7.3	3.39405	-0.372895	4.07189e-24	3.63233e-23
RP11-909N17.2	5.19631	-0.713379	4.15911e-24	3.7092e-23
CREG2	3.71862	2.06909	4.16563e-24	3.71406e-23
CCDC169	3.05789	0.397025	4.34533e-24	3.8723e-23
LL22NC03-63E9.3	4.8695	-1.75204	4.43171e-24	3.94827e-23
KLK6	7.42399	4.09653	4.50387e-24	4.01051e-23
GRIP1	2.81023	2.90896	4.55627e-24	4.05614e-23
RP11-351I24.1	2.72087	-1.41056	4.81572e-24	4.27838e-23
RP11-572N21.1	6.42373	-2.3542	4.90489e-24	4.35428e-23
HOXB13	8.29022	2.71338	4.95895e-24	4.39891e-23
NAALADL2-AS2	6.21746	-0.545732	5.00187e-24	4.43473e-23
RP11-132A1.4	3.13252	1.65964	5.13041e-24	4.54754e-23
TLL2	3.45911	1.22827	5.15273e-24	4.565e-23
DGCR5	3.03488	2.07769	5.25438e-24	4.65388e-23
IGF2BP2	2.67258	6.56313	5.36766e-24	4.75301e-23
MIR143	-2.60414	-4.06858	5.43113e-24	4.80799e-23
LINC01564	4.09656	0.728223	5.91387e-24	5.22871e-23
PCDH19	4.66359	4.54065	6.01433e-24	5.3135e-23
COX4I1P2	3.8035	-3.55707	6.12146e-24	5.40677e-23
PSPC1P1	3.81947	0.334153	6.20156e-24	5.47476e-23
C11orf88	-2.55798	1.23792	6.32537e-24	5.5784e-23
GDNF	4.2939	1.45879	6.40108e-24	5.64232e-23
SNX18P7	3.78349	-1.42688	6.78996e-24	5.97907e-23
SLCO6A1	5.0015	-2.16001	7.45875e-24	6.55641e-23
CSTL1	4.60754	-2.41271	7.64494e-24	6.7167e-23
DYNC1I1	2.90205	3.54851	7.87875e-24	6.92037e-23
CDHR1	3.81781	3.79259	7.93148e-24	6.96494e-23
PAICSP4	3.03264	-2.69794	9.00414e-24	7.88704e-23
CFHR4	6.26096	-1.71096	9.04757e-24	7.92309e-23
CTD-2034I21.2	5.76371	-1.11578	9.1822e-24	8.03897e-23
NKX2-1	-2.78586	4.73871	9.58427e-24	8.38047e-23
HES2	3.33481	4.96635	1.02428e-23	8.94285e-23
PLEK2	3.10875	4.38352	1.05207e-23	9.17403e-23
MAGEA3	9.79946	4.23636	1.08511e-23	9.45501e-23
RHBG	4.30788	-0.616699	1.2179e-23	1.05936e-22
CTA-363E6.3	-2.66517	-3.94523	1.22867e-23	1.06846e-22
RP11-3B12.5	5.8493	-1.06557	1.236e-23	1.07457e-22
RP5-968D22.1	3.23577	-3.12634	1.27071e-23	1.10447e-22
SPRR2A	7.25681	6.6878	1.31803e-23	1.14502e-22
TUBA4B	-2.76252	0.782137	1.46623e-23	1.27219e-22
OR2B6	4.41102	-1.73449	1.47927e-23	1.28286e-22
CTD-2227E11.1	2.52205	-0.308759	1.49423e-23	1.29488e-22
SNX31	5.39826	2.3454	1.51862e-23	1.31569e-22
PPP1R27	3.4918	-1.95742	1.52309e-23	1.31923e-22
RPS11P6	2.88066	0.0861297	1.556e-23	1.34674e-22
RP11-528M18.2	-3.20776	-4.17596	1.66154e-23	1.43559e-22
RP11-393K19.1	6.37808	-2.39155	1.69214e-23	1.46166e-22
TMPRSS11GP	6.20599	-2.20376	1.72011e-23	1.48473e-22
CALML5	8.25902	4.98147	1.76436e-23	1.52178e-22
MAGEA6	9.83888	4.18306	1.80365e-23	1.55452e-22
CDKN2A	4.47183	5.4859	1.80747e-23	1.55744e-22
OGDHL	3.76929	2.58575	1.83035e-23	1.57675e-22
LY6D	7.5143	7.02077	1.89332e-23	1.6302e-22
DRC7	-2.74199	0.351317	2.00701e-23	1.72596e-22
RP1-170O19.14	5.09577	-3.36214	2.01356e-23	1.73074e-22
BCRP9	6.93357	-1.69046	2.10798e-23	1.81056e-22
RP11-133K1.11	3.75859	-3.18187	2.13607e-23	1.83379e-22
C10orf91	3.28048	0.759924	2.30289e-23	1.97408e-22
STAR	4.78326	2.46023	2.50719e-23	2.14448e-22
CST4	7.32184	-0.525307	2.52552e-23	2.15868e-22
LINC00592	3.17443	-1.12045	2.65986e-23	2.2695e-22
EYA2	3.09956	5.48973	2.68294e-23	2.28863e-22
RP11-230B22.1	2.64947	-1.9831	2.70028e-23	2.30286e-22
RP11-308D13.3	5.18223	-2.1171	2.7212e-23	2.31957e-22
RP11-319E16.1	4.13069	-3.33505	2.77219e-23	2.36188e-22
MAGEA11	9.24556	3.38851	2.83093e-23	2.41016e-22
MMP13	7.42965	6.60426	2.86224e-23	2.43562e-22
KCNA7	3.50889	-1.72334	2.96353e-23	2.5212e-22
CTD-2256P15.1	3.18076	-3.23549	2.98865e-23	2.54195e-22
LY6G6C	5.58722	2.28251	3.03813e-23	2.58278e-22
RP11-254F7.1	6.33133	-1.51462	3.20312e-23	2.72172e-22
SPRR1A	6.89371	6.02293	3.25677e-23	2.76596e-22
SLCO1B1	5.80639	-1.9286	3.43911e-23	2.91514e-22
CLEC2L	6.05927	2.33517	3.47292e-23	2.94308e-22
RP11-327L3.3	-2.81075	-3.84753	3.52314e-23	2.98347e-22
LINC01249	8.35399	0.376126	3.55266e-23	3.00701e-22
MYBPHL	-2.69717	-0.753869	3.6817e-23	3.11397e-22
RP11-95M15.1	5.09103	-1.06211	3.75631e-23	3.174e-22
TRIM16L	3.51761	5.57895	3.85455e-23	3.25543e-22
DNAI2	-2.84524	0.957361	4.07956e-23	3.4438e-22
RP11-314A20.2	2.60476	-1.91049	4.25486e-23	3.58744e-22
SLC1A6	8.05001	2.67348	4.25888e-23	3.58997e-22
CGB7	2.86427	-0.109818	4.28844e-23	3.61401e-22
RP11-390N6.1	3.34837	-3.08292	4.46359e-23	3.75889e-22
ADAM29	-2.71787	-3.04603	4.5525e-23	3.83007e-22
SLC39A2	4.82402	1.45022	4.61646e-23	3.88017e-22
CCDC162P	3.00149	2.06324	4.61649e-23	3.88017e-22
RP11-567N4.3	5.79829	-1.83124	4.75766e-23	3.99497e-22
AC003958.2	6.30553	-1.03666	4.8441e-23	4.06462e-22
RN7SKP18	-2.90741	-3.96091	5.04992e-23	4.23223e-22
RP11-74M11.2	-3.43278	-4.1428	5.4026e-23	4.52238e-22
AP3B2	3.16325	3.10568	5.42815e-23	4.54267e-22
SOX2-OT	5.63586	4.68149	5.51548e-23	4.61355e-22
AGTR2	-3.37907	2.74734	5.97648e-23	4.99079e-22
IL36G	6.96094	3.99888	6.1063e-23	5.09798e-22
C9orf24	-2.62547	1.92223	6.48862e-23	5.40682e-22
TRIM71	-2.64981	-0.187552	6.49603e-23	5.4117e-22
HIST1H3H	2.79785	2.21826	7.26324e-23	6.03788e-22
UMODL1-AS1	-2.98399	-1.08881	7.59891e-23	6.30791e-22
MAFA-AS1	5.15732	-1.16635	7.69481e-23	6.38144e-22
HDAC1P2	2.59774	-2.7051	7.93672e-23	6.57581e-22
RP11-83M16.4	4.44113	-0.147147	8.0726e-23	6.68523e-22
RP11-493L12.5	2.75263	-2.39739	8.1948e-23	6.78321e-22
MGAT4EP	3.50914	-2.3152	9.36141e-23	7.72687e-22
NKX6-1	3.5184	-0.276252	9.51683e-23	7.84773e-22
DLX2-AS1	5.45528	-2.78472	9.60561e-23	7.91907e-22
LINC00928	4.89024	-3.35532	9.95968e-23	8.19742e-22
CTD-2139B15.5	7.12588	-1.74786	1.00608e-22	8.27868e-22
NCCRP1	4.49185	3.99614	1.0419e-22	8.56737e-22
ABCA9-AS1	4.57704	-0.345709	1.04798e-22	8.61535e-22
LINC01206	9.62036	5.36312	1.13532e-22	9.31145e-22
LINC00393	7.81194	-0.26721	1.22666e-22	1.0044e-21
PADI3	7.11799	5.16826	1.23128e-22	1.00795e-21
RP11-407N17.3	-2.7372	-4.15673	1.3299e-22	1.08741e-21
SLC22A31	-2.50196	3.93031	1.35479e-22	1.10724e-21
TEKT1	-3.12091	2.0187	1.36603e-22	1.11617e-21
LIPK	6.85573	-1.18129	1.53166e-22	1.24887e-21
PRB3	5.58868	1.61154	1.58112e-22	1.28859e-21
TTLL6	-2.72121	-1.06264	1.58614e-22	1.29239e-21
APCDD1L	4.36084	2.00229	1.59579e-22	1.29994e-21
COL10A1	3.3915	5.36968	1.60413e-22	1.30643e-21
LINC00941	3.89818	1.00871	1.62319e-22	1.32134e-21
RP11-145A3.1	3.46972	-0.274515	1.65035e-22	1.34251e-21
RP11-13E5.2	5.04372	-3.02305	1.8321e-22	1.48585e-21
CTD-3035D6.2	3.00285	-1.66948	1.84353e-22	1.49478e-21
AF196972.3	4.6238	-3.09279	1.88295e-22	1.52568e-21
LINC01524	4.88883	-1.85406	1.93214e-22	1.56409e-21
AC092573.2	3.70925	-3.02803	1.94928e-22	1.57686e-21
RP13-616I3.1	3.26836	0.497261	1.95394e-22	1.5799e-21
RP11-707M1.1	5.64175	-2.01747	2.22598e-22	1.79285e-21
SH3PXD2A-AS1	3.85934	2.10017	2.28214e-22	1.83719e-21
CTC-327F10.4	4.9699	-2.54342	2.28308e-22	1.83752e-21
RP5-1063M23.2	3.26404	-1.52795	2.30082e-22	1.85137e-21
STRCP1	2.98724	-1.17754	2.31185e-22	1.85896e-21
RP11-336A10.5	4.43514	-1.56748	2.50605e-22	2.01094e-21
DMBT1	-2.93677	6.94858	2.52648e-22	2.02594e-21
RP11-598D12.4	6.80825	-1.1552	2.54278e-22	2.03761e-21
CTC-575I10.1	3.60609	-2.75922	2.55379e-22	2.04596e-21
LMO1	4.69649	-0.232189	2.70455e-22	2.16526e-21
CARD18	8.06686	0.279603	3.02695e-22	2.41948e-21
OR9K1P	6.18081	-2.04139	3.06868e-22	2.45059e-21
RP11-366F6.2	8.3378	1.15114	3.1791e-22	2.53645e-21
LINC01331	-3.05654	-4.14764	3.28539e-22	2.61945e-21
AC012501.3	5.51705	-1.01102	3.30079e-22	2.62993e-21
IL1RAPL2	5.07039	-0.679975	3.42549e-22	2.7268e-21
IGFL1	7.46723	3.46795	3.46179e-22	2.75318e-21
HOXD-AS2	3.90271	-0.434998	3.49482e-22	2.77882e-21
MEGF10	4.86158	2.48825	3.57457e-22	2.84029e-21
COL22A1	5.1139	3.96916	3.6678e-22	2.91238e-21
UGT1A7	8.5354	4.47681	3.74671e-22	2.97301e-21
RP11-366L20.2	2.70614	-0.346748	3.74979e-22	2.97478e-21
ADCY10	4.69282	1.35729	3.76342e-22	2.98424e-21
CTD-2555C10.3	3.36619	-0.425734	4.11467e-22	3.25758e-21
RP11-238K6.1	-3.08472	-0.204736	4.18441e-22	3.31204e-21
CFAP46	-2.51806	0.772243	4.21597e-22	3.33551e-21
CEL	5.38296	4.61312	4.34765e-22	3.43424e-21
HIST1H1PS1	3.12799	-1.55084	4.42712e-22	3.49543e-21
RP11-203F10.5	-2.58854	-3.86037	4.43275e-22	3.49908e-21
AC013264.2	-2.69186	-0.539981	4.75665e-22	3.75137e-21
TMEM249	3.0341	-1.89538	4.76805e-22	3.75951e-21
RP1-34B20.4	3.11643	-0.995135	4.97853e-22	3.91751e-21
FOXH1	5.18966	-0.23982	5.03617e-22	3.96197e-21
S100A7A	8.69304	3.74269	5.11045e-22	4.01859e-21
RP11-33A14.3	3.49435	-2.98993	5.1177e-22	4.02339e-21
KIR2DL1	-2.51972	-2.60703	5.12262e-22	4.02635e-21
DKFZp434J0226	3.61723	0.604209	5.1924e-22	4.08028e-21
RP4-738P11.4	3.15623	-2.09232	5.63159e-22	4.42043e-21
CLDN1	3.26969	9.30828	5.76989e-22	4.52796e-21
KCNQ5	2.94541	2.7169	5.88237e-22	4.61519e-21
RP11-353N14.1	4.51848	-2.94216	6.09317e-22	4.77844e-21
[truncated: 3,069 more rows]
