# Supplementary material for: Upregulation of nuclear division cycle 80 contributes to therapeutic resistance via the promotion of autophagy-related protein-7-dependent autophagy in lung cancer
Source: Front Pharmacol. 2022 Aug 29;13:985601. doi: 10.3389/fphar.2022.985601 (PMC9465246; doi:10.3389/fphar.2022.985601)
Supplement: Supplementary file 6 [file Table1.xlsx]

## Sheet: Sheet1
Primer	(5' to 3')
ATG5-F	AGAAGCTGTTTCGTCCTGTGG
ATG5-R	AGGTGTTTCCAACATTGGCTC
ATG7-F	ATGATCCCTGTAACTTAGCCCA
ATG7-R	CACGGAAGCAAACAACTTCAAC
ATG9A-F	CCAGAACTACATGGTGGCACT
ATG9A-R	GTCCCCAGAAGAGGATCAGC
BID-F	ATGGACCGTAGCATCCCTCC
BID-R	GTAGGTGCGTAGGTTCTGGT
DAPK1-F	GAGTTTGTCGCTCCTGAGATAGT
DAPK1-R	GCTTAGTGTCTCCAAGAAATGGG
HDAC1-F	CGCCCTCACAAAGCCAATG
HDAC1-R	CTGCTTGCTGTACTCCGACA
HDAC6-F	ACCCCAGTGTCCTCTATTTCTC
HDAC6-R	CCTGGTTCCAAGGCACATTGA
HGS-F	GAGACAGAAGTCCACGTACACT
HGS-R	CGGTTGAGATACCGTGCGAG
IFNG-F	TCGGTAACTGACTTGAATGTCCA
IFNG-R	TCGCTTCCCTGTTTTAGCTGC
LAMP1-F	CACGAGAAATGCAACACGTTAC
LAMP1-R	GGGTGCCACTAACACATCTGTAT
NPC1-F	GTCTCCGAGTACACTCCCATC
NPC1-R	CGCAGTAATGAAGACCAGCGA
PTEN-F	TTTGAAGACCATAACCCACCAC
PTEN-R	ATTACACCAGTTCGTCCCTTTC
RGS19-F	GGCGCAGTCTTTTGACAAGC
RGS19-R	GCCTTCTCGTCTACCACATGC
ULK2-F	GTGGTATTCGCATCAAAATAGCG
ULK2-R	CACAAGTCAGCCTTAGCATCATA
ACTIN-F	AGAGCTACGAGCTGCCTGAC
ACTIN-R	AGCACTGTGTTGGCGTACAG
